# Supplementary material for: (1-Phenyl­sulfonyl-1H-indol-2-yl)(thio­phen-2-yl)methanone
Source: Acta Crystallogr Sect E Struct Rep Online. 2011 Feb 26;67(Pt 3):o741. doi: 10.1107/S1600536811005666 (PMC3052024; doi:10.1107/S1600536811005666)
Supplement: Supplementary file 1 [file e-67-0o741-sup1.cif]

##############################################################################
###                                                                        ###
###        Electronic paper (Acta Crystallographica Section E)             ###
###                                                                        ###
##############################################################################
#                                                                            #
# This CIF contains the data in a paper accepted for publication in Acta     #
# Crystallographica Section E. It conforms to the requirements of Notes      #
# for Authors for Section E, and has been peer reviewed under the auspices   #
# of the IUCr Commission on Journals.                                        #
#                                                                            #
# Full details of the Crystallographic Information File format               #
# are given in the paper "The Crystallographic Information File (CIF):       #
# a New Standard Archive File for Crystallography" by S. R. Hall, F. H.      #
# Allen and I. D. Brown [Acta Cryst. (1991), A47, 655-685].                  #
#                                                                            #
# The current version of the core CIF dictionary is obtainable from          #
# ftp://ftp.iucr.org/pub/cif_core.dic. The current version number is 2.4.    #
#                                                                            #
# Software is freely available for graphical display of the structure(s) in  #
# this CIF.  For information consult the CIF home page http://www.iucr.org/  #
# cif/home.html                                                              #
#                                                                            #
# This file may be used for bona fide research purposes within the           #
# scientific community so long as proper attribution is given to the journal # 
# article from which it was obtained.                                        #
#                                                                            #
##############################################################################
                                             
data_global
_audit_creation_method     SHELXL97
_journal_date_recd_electronic     2010-12-28
_journal_date_accepted     2011-02-15
_journal_name_full     'Acta Crystallographica, Section E'
_journal_year     2011
_journal_volume     67
_journal_issue      3
_journal_page_first     o741
_journal_page_last     o741
_journal_paper_category     QO
_journal_coeditor_code     BT5452
_publ_contact_author_name     'V.Manivannan'
_publ_contact_author_address
;
Department of Research and Development,
PRIST University,
Vallam,
Thanjavur - 613 403,
Tamil Nadu,
India.
;
_publ_contact_author_email
                              'crystallography2010@gmail.com, phdguna@gmail.com'
_publ_contact_author_fax     ?
_publ_contact_author_phone     '04426187785'
_publ_section_title
;
(1-Phenylsulfonyl-1<i>H</i>-indol-2-yl)(thiophen-2-yl)methanone
;
loop_
    _publ_author_name
    _publ_author_address
    'C. KamalaKumar'
;
Department of Chemistry,
AMET University,
Kanathur, Chennai 603 112,
India
;
    'V. Dhayalan'
;
Department of Organic Chemistry,
University of Madras,
Guindy Campus,
Chennai 600 025,
India
;
    'A. K. Mohanakrishnan'
;
Department of Organic Chemistry,
University of Madras,
Guindy Campus,
Chennai 600 025,
India
;
    'V. Balasubramanian'
;
Department of Chemistry,
AMET University,
Kanathur, Chennai 603 112,
India
;
    'V. Manivannan'
;
Department of Research and Development,
PRIST University,
Vallam,
Thanjavur 613 403,
Tamil Nadu,
India
;
data_I
_chemical_name_systematic
;
(1-Phenylsulfonyl-1<i>H</i>-indol-2-yl)(thiophen-2-yl)methanone
;
_chemical_name_common     ?
_chemical_formula_moiety     'C19 H13 N O3 S2'
_chemical_formula_sum     'C19 H13 N O3 S2'
_chemical_formula_iupac     'C19 H13 N O3 S2'
_chemical_formula_weight     367.42
_chemical_melting_point     ?
_symmetry_cell_setting     triclinic
_symmetry_space_group_name_H-M     'P -1'
_symmetry_space_group_name_Hall     '-P 1'
loop_
    _symmetry_equiv_pos_as_xyz
    'x, y, z'
    '-x, -y, -z'
_cell_length_a     9.3605(5)
_cell_length_b     10.8455(5)
_cell_length_c     17.5482(9)
_cell_angle_alpha     88.716(3)
_cell_angle_beta     80.425(2)
_cell_angle_gamma     71.467(2)
_cell_volume     1664.68(15)
_cell_formula_units_Z     4
_cell_measurement_reflns_used     6464
_cell_measurement_theta_min     2.35
_cell_measurement_theta_max     27.8
_cell_measurement_temperature     295(2)
_exptl_crystal_description     'block'
_exptl_crystal_colour     'colourless'
_exptl_crystal_size_max     0.35
_exptl_crystal_size_mid     0.25
_exptl_crystal_size_min     0.20
_exptl_crystal_density_diffrn     1.466
_exptl_crystal_density_meas     ?
_exptl_crystal_density_method     'not measured'
_exptl_crystal_F_000     760
_exptl_absorpt_coefficient_mu     0.338
_exptl_absorpt_correction_type     multi-scan
_exptl_absorpt_process_details     '(SADABS; Sheldrick, 1996)'
_exptl_absorpt_correction_T_min     0.9237
_exptl_absorpt_correction_T_max     0.9506
_exptl_special_details
;
;
_diffrn_ambient_temperature     295(2)
_diffrn_radiation_type     MoK\a
_diffrn_radiation_wavelength     0.71073
_diffrn_radiation_source     'fine-focus sealed tube'
_diffrn_radiation_monochromator     graphite
_diffrn_measurement_device_type     'Bruker Kappa APEXII CCD'
_diffrn_measurement_method     '\w and \f'
_diffrn_detector_area_resol_mean     0
_diffrn_reflns_number     36289
_diffrn_reflns_av_R_equivalents     0.0402
_diffrn_reflns_av_sigmaI/netI     0.0365
_diffrn_reflns_theta_min     1.18
_diffrn_reflns_theta_max     28.04
_diffrn_reflns_theta_full     28.04
_diffrn_measured_fraction_theta_max     0.995
_diffrn_measured_fraction_theta_full     0.995
_diffrn_reflns_limit_h_min     -12
_diffrn_reflns_limit_h_max     12
_diffrn_reflns_limit_k_min     -14
_diffrn_reflns_limit_k_max     14
_diffrn_reflns_limit_l_min     -23
_diffrn_reflns_limit_l_max     23
_diffrn_standards_number     ?
_diffrn_standards_interval_count     0
_diffrn_standards_interval_time     0
_diffrn_standards_decay_%     ?
_refine_special_details
;
Refinement of <i>F</i>^2^ against ALL reflections. The weighted <i>R</i>-factor
<i>wR</i> and goodness of fit <i>S</i> are based on <i>F</i>^2^, conventional
<i>R</i>-factors <i>R</i> are based on <i>F</i>, with <i>F</i> set to zero for
negative <i>F</i>^2^. The threshold expression of <i>F</i>^2^ >
\s(<i>F</i>^2^) is used only for calculating <i>R</i>-factors(gt) <i>etc</i>.
and is not relevant to the choice of reflections for refinement.
<i>R</i>-factors based on <i>F</i>^2^ are statistically about twice as large
as those based on <i>F</i>, and <i>R</i>- factors based on ALL data will be
even larger.
;
_reflns_number_total     8039
_reflns_number_gt     6195
_reflns_threshold_expression     I>2sigma(I)
_refine_ls_structure_factor_coef     Fsqd
_refine_ls_matrix_type     full
_refine_ls_R_factor_all     0.0953
_refine_ls_R_factor_gt     0.0767
_refine_ls_wR_factor_gt     0.2331
_refine_ls_wR_factor_ref     0.2453
_refine_ls_goodness_of_fit_ref     1.073
_refine_ls_restrained_S_all     1.073
_refine_ls_number_reflns     8039
_refine_ls_number_parameters     453
_refine_ls_number_restraints     0
_refine_ls_hydrogen_treatment     constr
_refine_ls_weighting_scheme     calc
_refine_ls_weighting_details
         'calc w=1/[\s^2^(Fo^2^)+(0.0920P)^2^+4.8598P] where P=(Fo^2^+2Fc^2^)/3'
_atom_sites_solution_hydrogens     geom
_atom_sites_solution_primary     direct
_atom_sites_solution_secondary     difmap
_refine_ls_shift/su_max     0.000
_refine_ls_shift/su_mean     0.000
_refine_diff_density_max     0.547
_refine_diff_density_min     -0.372
_refine_ls_extinction_coef     ?
loop_
    _atom_type_symbol
    _atom_type_description
    _atom_type_scat_dispersion_real
    _atom_type_scat_dispersion_imag
    _atom_type_scat_source
    'C' 'C' 0.0033 0.0016
                         'International Tables Vol C Tables 4.2.6.8 and 6.1.1.4'
    'H' 'H' 0.0000 0.0000
                         'International Tables Vol C Tables 4.2.6.8 and 6.1.1.4'
    'N' 'N' 0.0061 0.0033
                         'International Tables Vol C Tables 4.2.6.8 and 6.1.1.4'
    'O' 'O' 0.0106 0.0060
                         'International Tables Vol C Tables 4.2.6.8 and 6.1.1.4'
    'S' 'S' 0.1246 0.1234
                         'International Tables Vol C Tables 4.2.6.8 and 6.1.1.4'
_computing_data_collection     'APEX2 (Bruker, 2004)'
_computing_cell_refinement     'SAINT (Bruker, 2004)'
_computing_data_reduction     'SAINT (Bruker, 2004)'
_computing_structure_solution     'SHELXS97 (Sheldrick, 2008)'
_computing_structure_refinement     'SHELXL97 (Sheldrick, 2008)'
_computing_molecular_graphics     'PLATON (Spek, 2009)'
_computing_publication_material     'SHELXL97 (Sheldrick, 2008)'
loop_
    _atom_site_type_symbol
    _atom_site_label
    _atom_site_fract_x
    _atom_site_fract_y
    _atom_site_fract_z
    _atom_site_U_iso_or_equiv
    _atom_site_adp_type
    _atom_site_calc_flag
    _atom_site_refinement_flags
    _atom_site_occupancy
    _atom_site_disorder_assembly
    _atom_site_disorder_group
    C C1 0.4481(5) 0.1880(4) 0.3523(2) 0.0356(8) Uani d . 1 . .
    C C2 0.3808(6) 0.3165(4) 0.3334(3) 0.0465(10) Uani d . 1 . .
    H H2 0.4309 0.3781 0.3332 0.056 Uiso calc R 1 . .
    C C3 0.2370(6) 0.3476(5) 0.3150(3) 0.0538(12) Uani d . 1 . .
    H H3 0.1889 0.4326 0.3021 0.065 Uiso calc R 1 . .
    C C4 0.1597(6) 0.2562(5) 0.3149(3) 0.0565(13) Uani d . 1 . .
    H H4 0.0614 0.2816 0.3031 0.068 Uiso calc R 1 . .
    C C5 0.2277(5) 0.1307(5) 0.3320(3) 0.0504(11) Uani d . 1 . .
    H H5 0.1768 0.0698 0.3314 0.061 Uiso calc R 1 . .
    C C6 0.3763(5) 0.0933(4) 0.3507(3) 0.0404(9) Uani d . 1 . .
    C C7 0.4734(5) -0.0266(4) 0.3714(3) 0.0431(10) Uani d . 1 . .
    H H7 0.4527 -0.1051 0.3736 0.052 Uiso calc R 1 . .
    C C8 0.6014(5) -0.0084(4) 0.3877(3) 0.0376(9) Uani d . 1 . .
    C C9 0.7171(5) -0.0981(4) 0.4277(3) 0.0380(9) Uani d . 1 . .
    C C10 0.7561(5) -0.2365(4) 0.4090(2) 0.0366(8) Uani d . 1 . .
    C C11 0.7462(5) -0.2983(4) 0.3425(3) 0.0408(9) Uani d . 1 . .
    H H11 0.7074 -0.2553 0.3003 0.049 Uiso calc R 1 . .
    C C12 0.8028(6) -0.4352(5) 0.3473(3) 0.0530(12) Uani d . 1 . .
    H H12 0.8071 -0.4930 0.3080 0.064 Uiso calc R 1 . .
    C C13 0.8501(6) -0.4731(5) 0.4156(3) 0.0561(13) Uani d . 1 . .
    H H13 0.8880 -0.5597 0.4285 0.067 Uiso calc R 1 . .
    C C14 0.7289(5) 0.2305(4) 0.4700(3) 0.0383(9) Uani d . 1 . .
    C C15 0.8555(5) 0.1793(5) 0.5050(3) 0.0493(11) Uani d . 1 . .
    H H15 0.9434 0.1191 0.4785 0.059 Uiso calc R 1 . .
    C C16 0.8498(6) 0.2187(5) 0.5801(3) 0.0552(12) Uani d . 1 . .
    H H16 0.9335 0.1830 0.6049 0.066 Uiso calc R 1 . .
    C C17 0.7217(6) 0.3102(5) 0.6184(3) 0.0537(12) Uani d . 1 . .
    H H17 0.7190 0.3373 0.6687 0.064 Uiso calc R 1 . .
    C C18 0.5971(6) 0.3618(5) 0.5823(3) 0.0493(11) Uani d . 1 . .
    H H18 0.5104 0.4238 0.6086 0.059 Uiso calc R 1 . .
    C C19 0.5985(5) 0.3231(4) 0.5072(3) 0.0442(10) Uani d . 1 . .
    H H19 0.5143 0.3583 0.4828 0.053 Uiso calc R 1 . .
    N N1 0.5908(4) 0.1243(3) 0.3762(2) 0.0371(7) Uani d . 1 . .
    O O2 0.8724(4) 0.0828(4) 0.3479(2) 0.0562(9) Uani d . 1 . .
    O O1 0.6943(5) 0.3007(4) 0.3310(2) 0.0583(9) Uani d . 1 . .
    O O3 0.7730(4) -0.0590(3) 0.4761(2) 0.0539(9) Uani d . 1 . .
    S S1 0.73502(13) 0.18488(11) 0.37382(7) 0.0413(3) Uani d . 1 . .
    S S2 0.83327(16) -0.34647(13) 0.47492(8) 0.0544(3) Uani d . 1 . .
    C C20 0.3630(5) 0.6980(4) 0.1576(2) 0.0421(9) Uani d . 1 . .
    C C21 0.2888(7) 0.8279(5) 0.1809(3) 0.0569(13) Uani d . 1 . .
    H H21 0.3425 0.8867 0.1815 0.068 Uiso calc R 1 . .
    C C22 0.1326(7) 0.8653(5) 0.2032(3) 0.0645(15) Uani d . 1 . .
    H H22 0.0801 0.9519 0.2180 0.077 Uiso calc R 1 . .
    C C23 0.0509(6) 0.7792(6) 0.2043(3) 0.0642(15) Uani d . 1 . .
    H H23 -0.0542 0.8078 0.2212 0.077 Uiso calc R 1 . .
    C C24 0.1237(6) 0.6514(6) 0.1808(3) 0.0575(13) Uani d . 1 . .
    H H24 0.0684 0.5938 0.1807 0.069 Uiso calc R 1 . .
    C C25 0.2827(5) 0.6092(5) 0.1569(3) 0.0448(10) Uani d . 1 . .
    C C26 0.3888(5) 0.4867(4) 0.1316(3) 0.0440(10) Uani d . 1 . .
    H H26 0.3660 0.4097 0.1281 0.053 Uiso calc R 1 . .
    C C27 0.5280(5) 0.5000(4) 0.1135(3) 0.0408(9) Uani d . 1 . .
    C C28 0.6673(5) 0.4060(4) 0.0691(3) 0.0418(9) Uani d . 1 . .
    C C29 0.6939(5) 0.2679(4) 0.0865(3) 0.0408(9) Uani d . 1 . .
    C C30 0.6482(6) 0.2140(5) 0.1540(3) 0.0525(12) Uani d . 1 . .
    H H30 0.5864 0.2620 0.1974 0.063 Uiso calc R 1 . .
    C C31 0.7070(8) 0.0763(6) 0.1495(4) 0.0739(17) Uani d . 1 . .
    H H31 0.6879 0.0228 0.1894 0.089 Uiso calc R 1 . .
    C C32 0.7944(7) 0.0321(5) 0.0798(5) 0.0729(18) Uani d . 1 . .
    H H32 0.8415 -0.0558 0.0666 0.087 Uiso calc R 1 . .
    C C33 0.7163(5) 0.7268(4) 0.0347(3) 0.0405(9) Uani d . 1 . .
    C C34 0.8649(6) 0.6794(5) -0.0023(3) 0.0543(12) Uani d . 1 . .
    H H34 0.9382 0.6208 0.0221 0.065 Uiso calc R 1 . .
    C C35 0.9052(7) 0.7184(6) -0.0750(4) 0.0673(15) Uani d . 1 . .
    H H35 1.0055 0.6852 -0.1006 0.081 Uiso calc R 1 . .
    C C36 0.7982(8) 0.8063(6) -0.1101(3) 0.0643(15) Uani d . 1 . .
    H H36 0.8264 0.8334 -0.1594 0.077 Uiso calc R 1 . .
    C C37 0.6495(7) 0.8549(5) -0.0735(3) 0.0593(13) Uani d . 1 . .
    H H37 0.5772 0.9144 -0.0979 0.071 Uiso calc R 1 . .
    C C38 0.6077(6) 0.8155(5) -0.0007(3) 0.0500(11) Uani d . 1 . .
    H H38 0.5071 0.8483 0.0245 0.060 Uiso calc R 1 . .
    N N2 0.5175(4) 0.6304(3) 0.1284(2) 0.0415(8) Uani d . 1 . .
    O O4 0.6061(5) 0.8001(4) 0.1772(2) 0.0609(10) Uani d . 1 . .
    O O5 0.7862(4) 0.5782(4) 0.1510(2) 0.0586(9) Uani d . 1 . .
    O O6 0.7506(4) 0.4410(3) 0.0187(2) 0.0563(9) Uani d . 1 . .
    S S3 0.66525(14) 0.68399(12) 0.13007(7) 0.0450(3) Uani d . 1 . .
    S S4 0.80927(17) 0.15141(14) 0.01948(9) 0.0630(4) Uani d . 1 . .
loop_
    _atom_site_aniso_label
    _atom_site_aniso_U_11
    _atom_site_aniso_U_22
    _atom_site_aniso_U_33
    _atom_site_aniso_U_12
    _atom_site_aniso_U_13
    _atom_site_aniso_U_23
    C1 0.038(2) 0.033(2) 0.034(2) -0.0084(16) -0.0079(16) 0.0043(15)
    C2 0.052(3) 0.034(2) 0.048(3) -0.0044(18) -0.009(2) 0.0024(18)
    C3 0.054(3) 0.043(3) 0.051(3) 0.004(2) -0.012(2) 0.006(2)
    C4 0.043(3) 0.065(3) 0.053(3) -0.001(2) -0.016(2) -0.005(2)
    C5 0.037(2) 0.055(3) 0.060(3) -0.012(2) -0.015(2) 0.000(2)
    C6 0.038(2) 0.038(2) 0.046(2) -0.0112(17) -0.0076(17) -0.0050(18)
    C7 0.043(2) 0.034(2) 0.056(3) -0.0142(18) -0.0142(19) 0.0015(19)
    C8 0.037(2) 0.0271(19) 0.048(2) -0.0079(15) -0.0099(17) 0.0018(16)
    C9 0.035(2) 0.036(2) 0.042(2) -0.0094(16) -0.0083(16) 0.0012(17)
    C10 0.038(2) 0.0288(19) 0.043(2) -0.0084(15) -0.0103(17) 0.0036(16)
    C11 0.043(2) 0.030(2) 0.048(2) -0.0081(17) -0.0082(18) 0.0000(17)
    C12 0.053(3) 0.035(2) 0.067(3) -0.007(2) -0.012(2) -0.006(2)
    C13 0.051(3) 0.034(2) 0.080(4) -0.009(2) -0.012(2) 0.013(2)
    C14 0.040(2) 0.032(2) 0.046(2) -0.0149(17) -0.0091(17) -0.0033(17)
    C15 0.037(2) 0.055(3) 0.057(3) -0.0115(19) -0.012(2) -0.005(2)
    C16 0.053(3) 0.057(3) 0.062(3) -0.018(2) -0.025(2) -0.002(2)
    C17 0.067(3) 0.053(3) 0.050(3) -0.029(2) -0.014(2) -0.002(2)
    C18 0.048(3) 0.042(2) 0.055(3) -0.012(2) -0.004(2) -0.012(2)
    C19 0.038(2) 0.037(2) 0.056(3) -0.0097(17) -0.0105(19) -0.0022(19)
    N1 0.0380(17) 0.0296(16) 0.046(2) -0.0119(14) -0.0123(15) 0.0019(14)
    O2 0.0428(18) 0.064(2) 0.058(2) -0.0176(16) 0.0042(15) -0.0177(17)
    O1 0.075(2) 0.056(2) 0.059(2) -0.0395(19) -0.0159(18) 0.0106(17)
    O3 0.060(2) 0.0457(18) 0.059(2) -0.0120(16) -0.0263(17) -0.0055(15)
    S1 0.0414(6) 0.0411(6) 0.0455(6) -0.0193(4) -0.0053(4) -0.0028(4)
    S2 0.0567(7) 0.0483(7) 0.0547(7) -0.0088(5) -0.0171(6) 0.0126(5)
    C20 0.048(2) 0.040(2) 0.033(2) -0.0095(18) 0.0001(17) 0.0041(17)
    C21 0.064(3) 0.039(2) 0.055(3) -0.009(2) 0.008(2) -0.003(2)
    C22 0.062(3) 0.045(3) 0.064(3) 0.005(2) 0.010(3) 0.000(2)
    C23 0.047(3) 0.063(3) 0.063(3) 0.000(2) 0.009(2) 0.010(3)
    C24 0.041(3) 0.064(3) 0.064(3) -0.016(2) -0.002(2) 0.010(3)
    C25 0.042(2) 0.045(2) 0.047(2) -0.0137(19) -0.0083(19) 0.0121(19)
    C26 0.048(2) 0.037(2) 0.047(2) -0.0145(19) -0.0047(19) 0.0015(18)
    C27 0.043(2) 0.036(2) 0.042(2) -0.0111(17) -0.0076(18) 0.0010(17)
    C28 0.040(2) 0.043(2) 0.041(2) -0.0105(18) -0.0063(17) -0.0031(18)
    C29 0.040(2) 0.033(2) 0.045(2) -0.0063(17) -0.0058(17) -0.0075(17)
    C30 0.061(3) 0.040(2) 0.049(3) -0.006(2) -0.006(2) 0.001(2)
    C31 0.073(4) 0.044(3) 0.097(5) -0.010(3) -0.012(3) 0.012(3)
    C32 0.058(3) 0.039(3) 0.115(5) -0.006(2) -0.013(3) -0.015(3)
    C33 0.043(2) 0.040(2) 0.043(2) -0.0207(18) -0.0083(18) 0.0027(18)
    C34 0.043(2) 0.059(3) 0.059(3) -0.015(2) -0.005(2) 0.001(2)
    C35 0.059(3) 0.074(4) 0.067(4) -0.027(3) 0.009(3) -0.001(3)
    C36 0.085(4) 0.066(4) 0.048(3) -0.037(3) -0.002(3) 0.006(3)
    C37 0.071(4) 0.053(3) 0.060(3) -0.021(3) -0.027(3) 0.016(2)
    C38 0.046(2) 0.052(3) 0.054(3) -0.016(2) -0.011(2) 0.005(2)
    N2 0.0423(19) 0.0351(18) 0.044(2) -0.0114(15) 0.0004(15) -0.0031(15)
    O4 0.076(3) 0.058(2) 0.055(2) -0.0302(19) -0.0089(18) -0.0104(17)
    O5 0.055(2) 0.064(2) 0.061(2) -0.0171(17) -0.0240(17) 0.0103(18)
    O6 0.055(2) 0.051(2) 0.054(2) -0.0133(16) 0.0062(16) 0.0019(16)
    S3 0.0491(6) 0.0461(6) 0.0439(6) -0.0193(5) -0.0107(5) -0.0003(5)
    S4 0.0559(8) 0.0545(8) 0.0683(9) -0.0081(6) 0.0023(6) -0.0222(7)
_geom_special_details
;
All e.s.d.'s (except the e.s.d. in the dihedral angle between two l.s. planes)
are estimated using the full covariance matrix. The cell e.s.d.'s are taken
into account individually in the estimation of e.s.d.'s in distances, angles
and torsion angles; correlations between e.s.d.'s in cell parameters are only
used when they are defined by crystal symmetry. An approximate (isotropic)
treatment of cell e.s.d.'s is used for estimating e.s.d.'s involving l.s.
planes.
;
loop_
    _geom_bond_atom_site_label_1
    _geom_bond_atom_site_label_2
    _geom_bond_site_symmetry_2
    _geom_bond_distance
    _geom_bond_publ_flag
    C1 C2 . 1.393(6) ?
    C1 C6 . 1.398(6) ?
    C1 N1 . 1.423(5) ?
    C2 C3 . 1.371(7) ?
    C2 H2 . 0.9300 ?
    C3 C4 . 1.401(8) ?
    C3 H3 . 0.9300 ?
    C4 C5 . 1.357(7) ?
    C4 H4 . 0.9300 ?
    C5 C6 . 1.411(6) ?
    C5 H5 . 0.9300 ?
    C6 C7 . 1.409(6) ?
    C7 C8 . 1.350(6) ?
    C7 H7 . 0.9300 ?
    C8 N1 . 1.422(5) ?
    C8 C9 . 1.472(6) ?
    C9 O3 . 1.216(5) ?
    C9 C10 . 1.458(6) ?
    C10 C11 . 1.390(6) ?
    C10 S2 . 1.717(4) ?
    C11 C12 . 1.415(6) ?
    C11 H11 . 0.9300 ?
    C12 C13 . 1.357(8) ?
    C12 H12 . 0.9300 ?
    C13 S2 . 1.693(6) ?
    C13 H13 . 0.9300 ?
    C14 C15 . 1.378(6) ?
    C14 C19 . 1.382(6) ?
    C14 S1 . 1.757(4) ?
    C15 C16 . 1.382(7) ?
    C15 H15 . 0.9300 ?
    C16 C17 . 1.371(8) ?
    C16 H16 . 0.9300 ?
    C17 C18 . 1.375(7) ?
    C17 H17 . 0.9300 ?
    C18 C19 . 1.388(7) ?
    C18 H18 . 0.9300 ?
    C19 H19 . 0.9300 ?
    N1 S1 . 1.674(3) ?
    O2 S1 . 1.417(4) ?
    O1 S1 . 1.427(4) ?
    C20 C21 . 1.394(6) ?
    C20 C25 . 1.399(7) ?
    C20 N2 . 1.410(6) ?
    C21 C22 . 1.377(8) ?
    C21 H21 . 0.9300 ?
    C22 C23 . 1.381(9) ?
    C22 H22 . 0.9300 ?
    C23 C24 . 1.373(8) ?
    C23 H23 . 0.9300 ?
    C24 C25 . 1.403(7) ?
    C24 H24 . 0.9300 ?
    C25 C26 . 1.410(6) ?
    C26 C27 . 1.342(6) ?
    C26 H26 . 0.9300 ?
    C27 N2 . 1.414(6) ?
    C27 C28 . 1.483(6) ?
    C28 O6 . 1.216(6) ?
    C28 C29 . 1.472(6) ?
    C29 C30 . 1.373(7) ?
    C29 S4 . 1.710(4) ?
    C30 C31 . 1.417(7) ?
    C30 H30 . 0.9300 ?
    C31 C32 . 1.356(10) ?
    C31 H31 . 0.9300 ?
    C32 S4 . 1.678(7) ?
    C32 H32 . 0.9300 ?
    C33 C34 . 1.371(7) ?
    C33 C38 . 1.381(7) ?
    C33 S3 . 1.757(5) ?
    C34 C35 . 1.367(8) ?
    C34 H34 . 0.9300 ?
    C35 C36 . 1.365(9) ?
    C35 H35 . 0.9300 ?
    C36 C37 . 1.372(9) ?
    C36 H36 . 0.9300 ?
    C37 C38 . 1.371(8) ?
    C37 H37 . 0.9300 ?
    C38 H38 . 0.9300 ?
    N2 S3 . 1.666(4) ?
    O4 S3 . 1.423(4) ?
    O5 S3 . 1.424(4) ?
loop_
    _geom_angle_atom_site_label_1
    _geom_angle_atom_site_label_2
    _geom_angle_atom_site_label_3
    _geom_angle_site_symmetry_1
    _geom_angle_site_symmetry_3
    _geom_angle
    _geom_angle_publ_flag
    C2 C1 C6 . . 122.4(4) ?
    C2 C1 N1 . . 131.5(4) ?
    C6 C1 N1 . . 106.1(3) ?
    C3 C2 C1 . . 116.7(5) ?
    C3 C2 H2 . . 121.7 ?
    C1 C2 H2 . . 121.7 ?
    C2 C3 C4 . . 122.5(5) ?
    C2 C3 H3 . . 118.7 ?
    C4 C3 H3 . . 118.7 ?
    C5 C4 C3 . . 120.2(5) ?
    C5 C4 H4 . . 119.9 ?
    C3 C4 H4 . . 119.9 ?
    C4 C5 C6 . . 119.5(5) ?
    C4 C5 H5 . . 120.2 ?
    C6 C5 H5 . . 120.2 ?
    C1 C6 C7 . . 109.0(4) ?
    C1 C6 C5 . . 118.6(4) ?
    C7 C6 C5 . . 132.3(4) ?
    C8 C7 C6 . . 108.6(4) ?
    C8 C7 H7 . . 125.7 ?
    C6 C7 H7 . . 125.7 ?
    C7 C8 N1 . . 108.6(4) ?
    C7 C8 C9 . . 126.8(4) ?
    N1 C8 C9 . . 123.1(4) ?
    O3 C9 C10 . . 121.8(4) ?
    O3 C9 C8 . . 121.5(4) ?
    C10 C9 C8 . . 116.7(4) ?
    C11 C10 C9 . . 129.9(4) ?
    C11 C10 S2 . . 111.6(3) ?
    C9 C10 S2 . . 118.4(3) ?
    C10 C11 C12 . . 111.2(4) ?
    C10 C11 H11 . . 124.4 ?
    C12 C11 H11 . . 124.4 ?
    C13 C12 C11 . . 112.6(5) ?
    C13 C12 H12 . . 123.7 ?
    C11 C12 H12 . . 123.7 ?
    C12 C13 S2 . . 113.1(4) ?
    C12 C13 H13 . . 123.5 ?
    S2 C13 H13 . . 123.5 ?
    C15 C14 C19 . . 121.7(4) ?
    C15 C14 S1 . . 119.8(4) ?
    C19 C14 S1 . . 118.4(3) ?
    C14 C15 C16 . . 119.0(5) ?
    C14 C15 H15 . . 120.5 ?
    C16 C15 H15 . . 120.5 ?
    C17 C16 C15 . . 120.5(5) ?
    C17 C16 H16 . . 119.8 ?
    C15 C16 H16 . . 119.8 ?
    C16 C17 C18 . . 119.9(5) ?
    C16 C17 H17 . . 120.1 ?
    C18 C17 H17 . . 120.1 ?
    C17 C18 C19 . . 121.1(5) ?
    C17 C18 H18 . . 119.4 ?
    C19 C18 H18 . . 119.4 ?
    C14 C19 C18 . . 117.9(4) ?
    C14 C19 H19 . . 121.1 ?
    C18 C19 H19 . . 121.1 ?
    C8 N1 C1 . . 107.6(3) ?
    C8 N1 S1 . . 125.1(3) ?
    C1 N1 S1 . . 126.2(3) ?
    O2 S1 O1 . . 120.2(2) ?
    O2 S1 N1 . . 107.27(19) ?
    O1 S1 N1 . . 105.2(2) ?
    O2 S1 C14 . . 109.9(2) ?
    O1 S1 C14 . . 107.8(2) ?
    N1 S1 C14 . . 105.41(19) ?
    C13 S2 C10 . . 91.4(2) ?
    C21 C20 C25 . . 121.7(5) ?
    C21 C20 N2 . . 131.5(5) ?
    C25 C20 N2 . . 106.8(4) ?
    C22 C21 C20 . . 117.1(5) ?
    C22 C21 H21 . . 121.5 ?
    C20 C21 H21 . . 121.5 ?
    C21 C22 C23 . . 122.4(5) ?
    C21 C22 H22 . . 118.8 ?
    C23 C22 H22 . . 118.8 ?
    C24 C23 C22 . . 120.5(5) ?
    C24 C23 H23 . . 119.8 ?
    C22 C23 H23 . . 119.8 ?
    C23 C24 C25 . . 119.0(5) ?
    C23 C24 H24 . . 120.5 ?
    C25 C24 H24 . . 120.5 ?
    C20 C25 C24 . . 119.3(5) ?
    C20 C25 C26 . . 108.2(4) ?
    C24 C25 C26 . . 132.5(5) ?
    C27 C26 C25 . . 108.4(4) ?
    C27 C26 H26 . . 125.8 ?
    C25 C26 H26 . . 125.8 ?
    C26 C27 N2 . . 109.3(4) ?
    C26 C27 C28 . . 127.3(4) ?
    N2 C27 C28 . . 122.2(4) ?
    O6 C28 C29 . . 122.1(4) ?
    O6 C28 C27 . . 121.6(4) ?
    C29 C28 C27 . . 116.2(4) ?
    C30 C29 C28 . . 129.0(4) ?
    C30 C29 S4 . . 111.7(3) ?
    C28 C29 S4 . . 119.1(3) ?
    C29 C30 C31 . . 111.7(5) ?
    C29 C30 H30 . . 124.1 ?
    C31 C30 H30 . . 124.1 ?
    C32 C31 C30 . . 111.7(6) ?
    C32 C31 H31 . . 124.2 ?
    C30 C31 H31 . . 124.2 ?
    C31 C32 S4 . . 113.5(4) ?
    C31 C32 H32 . . 123.3 ?
    S4 C32 H32 . . 123.3 ?
    C34 C33 C38 . . 120.3(5) ?
    C34 C33 S3 . . 120.2(4) ?
    C38 C33 S3 . . 119.3(4) ?
    C35 C34 C33 . . 119.9(5) ?
    C35 C34 H34 . . 120.1 ?
    C33 C34 H34 . . 120.1 ?
    C36 C35 C34 . . 120.0(5) ?
    C36 C35 H35 . . 120.0 ?
    C34 C35 H35 . . 120.0 ?
    C35 C36 C37 . . 120.6(5) ?
    C35 C36 H36 . . 119.7 ?
    C37 C36 H36 . . 119.7 ?
    C38 C37 C36 . . 119.9(5) ?
    C38 C37 H37 . . 120.1 ?
    C36 C37 H37 . . 120.1 ?
    C37 C38 C33 . . 119.4(5) ?
    C37 C38 H38 . . 120.3 ?
    C33 C38 H38 . . 120.3 ?
    C20 N2 C27 . . 107.2(4) ?
    C20 N2 S3 . . 126.1(3) ?
    C27 N2 S3 . . 125.3(3) ?
    O4 S3 O5 . . 119.6(2) ?
    O4 S3 N2 . . 105.7(2) ?
    O5 S3 N2 . . 107.4(2) ?
    O4 S3 C33 . . 108.0(2) ?
    O5 S3 C33 . . 109.9(2) ?
    N2 S3 C33 . . 105.2(2) ?
    C32 S4 C29 . . 91.5(3) ?
loop_
    _geom_torsion_atom_site_label_1
    _geom_torsion_atom_site_label_2
    _geom_torsion_atom_site_label_3
    _geom_torsion_atom_site_label_4
    _geom_torsion_site_symmetry_1
    _geom_torsion_site_symmetry_2
    _geom_torsion_site_symmetry_3
    _geom_torsion_site_symmetry_4
    _geom_torsion
    _geom_torsion_publ_flag
    C6 C1 C2 C3 . . . . 1.9(7) ?
    N1 C1 C2 C3 . . . . -177.6(4) ?
    C1 C2 C3 C4 . . . . 0.0(7) ?
    C2 C3 C4 C5 . . . . -1.3(8) ?
    C3 C4 C5 C6 . . . . 0.7(8) ?
    C2 C1 C6 C7 . . . . 179.1(4) ?
    N1 C1 C6 C7 . . . . -1.2(5) ?
    C2 C1 C6 C5 . . . . -2.5(7) ?
    N1 C1 C6 C5 . . . . 177.2(4) ?
    C4 C5 C6 C1 . . . . 1.2(7) ?
    C4 C5 C6 C7 . . . . 179.1(5) ?
    C1 C6 C7 C8 . . . . 1.4(5) ?
    C5 C6 C7 C8 . . . . -176.6(5) ?
    C6 C7 C8 N1 . . . . -1.1(5) ?
    C6 C7 C8 C9 . . . . 165.5(4) ?
    C7 C8 C9 O3 . . . . -138.0(5) ?
    N1 C8 C9 O3 . . . . 26.8(7) ?
    C7 C8 C9 C10 . . . . 39.3(7) ?
    N1 C8 C9 C10 . . . . -155.9(4) ?
    O3 C9 C10 C11 . . . . -157.1(5) ?
    C8 C9 C10 C11 . . . . 25.6(7) ?
    O3 C9 C10 S2 . . . . 20.2(6) ?
    C8 C9 C10 S2 . . . . -157.1(3) ?
    C9 C10 C11 C12 . . . . 177.3(4) ?
    S2 C10 C11 C12 . . . . -0.1(5) ?
    C10 C11 C12 C13 . . . . 1.1(6) ?
    C11 C12 C13 S2 . . . . -1.7(6) ?
    C19 C14 C15 C16 . . . . 2.0(7) ?
    S1 C14 C15 C16 . . . . 178.4(4) ?
    C14 C15 C16 C17 . . . . -1.8(8) ?
    C15 C16 C17 C18 . . . . 0.9(8) ?
    C16 C17 C18 C19 . . . . -0.1(8) ?
    C15 C14 C19 C18 . . . . -1.2(7) ?
    S1 C14 C19 C18 . . . . -177.7(4) ?
    C17 C18 C19 C14 . . . . 0.3(7) ?
    C7 C8 N1 C1 . . . . 0.3(5) ?
    C9 C8 N1 C1 . . . . -166.9(4) ?
    C7 C8 N1 S1 . . . . -168.3(3) ?
    C9 C8 N1 S1 . . . . 24.5(6) ?
    C2 C1 N1 C8 . . . . -179.8(5) ?
    C6 C1 N1 C8 . . . . 0.6(5) ?
    C2 C1 N1 S1 . . . . -11.4(7) ?
    C6 C1 N1 S1 . . . . 169.0(3) ?
    C8 N1 S1 O2 . . . . 27.6(4) ?
    C1 N1 S1 O2 . . . . -138.9(4) ?
    C8 N1 S1 O1 . . . . 156.7(4) ?
    C1 N1 S1 O1 . . . . -9.8(4) ?
    C8 N1 S1 C14 . . . . -89.5(4) ?
    C1 N1 S1 C14 . . . . 104.0(4) ?
    C15 C14 S1 O2 . . . . 7.8(4) ?
    C19 C14 S1 O2 . . . . -175.7(3) ?
    C15 C14 S1 O1 . . . . -125.0(4) ?
    C19 C14 S1 O1 . . . . 51.6(4) ?
    C15 C14 S1 N1 . . . . 123.1(4) ?
    C19 C14 S1 N1 . . . . -60.4(4) ?
    C12 C13 S2 C10 . . . . 1.4(4) ?
    C11 C10 S2 C13 . . . . -0.7(4) ?
    C9 C10 S2 C13 . . . . -178.5(4) ?
    C25 C20 C21 C22 . . . . -0.3(8) ?
    N2 C20 C21 C22 . . . . 176.6(5) ?
    C20 C21 C22 C23 . . . . 1.4(9) ?
    C21 C22 C23 C24 . . . . -1.9(10) ?
    C22 C23 C24 C25 . . . . 1.2(9) ?
    C21 C20 C25 C24 . . . . -0.4(7) ?
    N2 C20 C25 C24 . . . . -177.9(4) ?
    C21 C20 C25 C26 . . . . -179.3(5) ?
    N2 C20 C25 C26 . . . . 3.2(5) ?
    C23 C24 C25 C20 . . . . -0.1(8) ?
    C23 C24 C25 C26 . . . . 178.5(5) ?
    C20 C25 C26 C27 . . . . -3.0(5) ?
    C24 C25 C26 C27 . . . . 178.3(5) ?
    C25 C26 C27 N2 . . . . 1.5(5) ?
    C25 C26 C27 C28 . . . . -165.7(4) ?
    C26 C27 C28 O6 . . . . 135.6(5) ?
    N2 C27 C28 O6 . . . . -30.2(7) ?
    C26 C27 C28 C29 . . . . -41.2(7) ?
    N2 C27 C28 C29 . . . . 153.0(4) ?
    O6 C28 C29 C30 . . . . 155.8(5) ?
    C27 C28 C29 C30 . . . . -27.5(7) ?
    O6 C28 C29 S4 . . . . -18.3(6) ?
    C27 C28 C29 S4 . . . . 158.4(3) ?
    C28 C29 C30 C31 . . . . -175.4(5) ?
    S4 C29 C30 C31 . . . . -0.9(6) ?
    C29 C30 C31 C32 . . . . 0.4(8) ?
    C30 C31 C32 S4 . . . . 0.4(8) ?
    C38 C33 C34 C35 . . . . -1.1(8) ?
    S3 C33 C34 C35 . . . . -176.6(4) ?
    C33 C34 C35 C36 . . . . 1.2(9) ?
    C34 C35 C36 C37 . . . . -0.8(9) ?
    C35 C36 C37 C38 . . . . 0.3(9) ?
    C36 C37 C38 C33 . . . . -0.2(8) ?
    C34 C33 C38 C37 . . . . 0.5(7) ?
    S3 C33 C38 C37 . . . . 176.2(4) ?
    C21 C20 N2 C27 . . . . -179.5(5) ?
    C25 C20 N2 C27 . . . . -2.3(5) ?
    C21 C20 N2 S3 . . . . 13.4(7) ?
    C25 C20 N2 S3 . . . . -169.5(3) ?
    C26 C27 N2 C20 . . . . 0.5(5) ?
    C28 C27 N2 C20 . . . . 168.5(4) ?
    C26 C27 N2 S3 . . . . 167.8(3) ?
    C28 C27 N2 S3 . . . . -24.2(6) ?
    C20 N2 S3 O4 . . . . 9.0(4) ?
    C27 N2 S3 O4 . . . . -156.0(4) ?
    C20 N2 S3 O5 . . . . 137.7(4) ?
    C27 N2 S3 O5 . . . . -27.2(4) ?
    C20 N2 S3 C33 . . . . -105.2(4) ?
    C27 N2 S3 C33 . . . . 89.9(4) ?
    C34 C33 S3 O4 . . . . 119.1(4) ?
    C38 C33 S3 O4 . . . . -56.5(4) ?
    C34 C33 S3 O5 . . . . -13.0(5) ?
    C38 C33 S3 O5 . . . . 171.3(4) ?
    C34 C33 S3 N2 . . . . -128.4(4) ?
    C38 C33 S3 N2 . . . . 56.0(4) ?
    C31 C32 S4 C29 . . . . -0.8(5) ?
    C30 C29 S4 C32 . . . . 1.0(4) ?
    C28 C29 S4 C32 . . . . 176.1(4) ?
loop_
    _geom_hbond_atom_site_label_D
    _geom_hbond_atom_site_label_H
    _geom_hbond_atom_site_label_A
    _geom_hbond_site_symmetry_A
    _geom_hbond_distance_DH
    _geom_hbond_distance_HA
    _geom_hbond_distance_DA
    _geom_hbond_angle_DHA
    C2 H2 O1 . 0.93 2.33 2.879(6) 117
    C15 H15 O2 . 0.93 2.56 2.932(6) 104
    C21 H21 O4 . 0.93 2.33 2.878(7) 117
    C34 H34 O5 . 0.93 2.58 2.950(7) 104
    C17 H17 Cg8 2_666 0.93 2.88 3.693(6) 147
