# Supplementary material for: (1-Phenyl­sulfonyl-1H-indol-2-yl)(thio­phen-2-yl)methanone
Source: Acta Crystallogr Sect E Struct Rep Online. 2011 Feb 26;67(Pt 3):o741. doi: 10.1107/S1600536811005666 (PMC3052024; doi:10.1107/S1600536811005666)
Supplement: Supplementary file 2 [file e-67-0o741-Isup2.hkl]

# 
# h,k,l, Fc-squared, Fo-squared, sigma(Fo-squared) and status flag 
# 
data_I
_shelx_title ' BCK1 in P-1' 
_shelx_refln_list_code          4 
_shelx_F_calc_maximum      182.09 
_exptl_crystal_F_000       760.00 
_reflns_d_resolution_high  0.7525 
 
loop_ 
 _symmetry_equiv_pos_as_xyz 
 'x, y, z' 
 '-x, -y, -z' 
 
_cell_length_a     9.3605 
_cell_length_b    10.8455 
_cell_length_c    17.5482 
_cell_angle_alpha  88.716 
_cell_angle_beta   80.425 
_cell_angle_gamma  71.467 
 
_shelx_F_squared_multiplier     1.000 
 
loop_ 
 _refln_index_h 
 _refln_index_k 
 _refln_index_l 
 _refln_F_squared_calc 
 _refln_F_squared_meas 
 _refln_F_squared_sigma 
 _refln_observed_status 
   1   0   0     4582.01     3755.05    204.84 o 
   2   0   0    33156.32    35959.43   1930.97 o 
   3   0   0      608.35      630.57     36.58 o 
  -4   0   0      169.69      219.78     13.64 o 
   4   0   0      169.69      203.52     15.32 o 
   5   0   0       82.75       66.01      8.74 o 
   6   0   0       15.68       20.45      7.15 o 
   8   0   0      113.30      105.26     14.54 o 
   9   0   0      197.64      198.34     20.48 o 
  10   0   0        7.75       -0.20      8.94 o 
  11   0   0        0.01       -8.77      8.77 o 
  11  -1   0        4.06        1.48     10.70 o 
  10  -1   0       21.46       22.37     11.30 o 
   9  -1   0        5.63        5.47      8.33 o 
   8  -1   0      171.99      168.00     18.22 o 
   7  -1   0       70.41      128.07     15.12 o 
   6  -1   0       14.82       30.13      7.93 o 
   5  -1   0        6.20        9.58      5.16 o 
   4  -1   0      778.82      926.91     53.52 o 
  -3   1   0      153.80      156.27      7.86 o 
  -3   1   0      153.80      143.00      7.80 o 
   3  -1   0      153.80      174.12     11.75 o 
  -2   1   0        0.36       -1.08      1.08 o 
  -2   1   0        0.36       -1.08      1.08 o 
   2  -1   0        0.36        4.59      2.67 o 
   1  -1   0       12.66       21.09      1.82 o 
  -1   1   0       12.66       19.74      1.52 o 
  -1   1   0       12.66       22.14      1.59 o 
   1  -1   0       12.66       20.79      2.63 o 
  -1   1   0       12.66       21.56      1.59 o 
  -1   1   0       12.66       21.09      1.55 o 
  -1   1   0       12.66       27.27      2.16 o 
  -1   1   0       12.66       23.39      1.99 o 
   0  -1   0        8.78       -0.54      0.54 o 
   0   1   0        8.78       -0.78      0.78 o 
   0   1   0        8.78       -0.81      0.81 o 
   1   1   0      110.88       61.95      6.62 o 
  -1  -1   0      110.88       85.88      6.01 o 
   1   1   0      110.88       76.40      5.91 o 
  -1  -1   0      110.88       87.77      6.01 o 
   1   1   0      110.88       80.92      5.91 o 
  -1  -1   0      110.88       74.40      5.94 o 
  -1  -1   0      110.88       66.61      5.87 o 
   1   1   0      110.88       91.52      7.29 o 
   1   1   0      110.88       94.69      5.98 o 
   1   1   0      110.88       78.18      6.01 o 
   1   1   0      110.88       68.70      5.94 o 
  -1  -1   0      110.88       95.71      6.18 o 
  -1  -1   0      110.88       98.00      6.14 o 
  -1  -1   0      110.88       90.81      6.92 o 
   1   1   0      110.88       93.65      5.98 o 
   2   1   0       45.06       45.42      4.72 o 
  -2  -1   0       45.06       39.79      3.88 o 
   2   1   0       45.06       43.26      2.53 o 
  -2  -1   0       45.06       43.40      2.94 o 
   2   1   0       45.06       43.37      2.50 o 
   2   1   0       45.06       41.04      3.75 o 
  -2  -1   0       45.06       46.57      2.90 o 
   3   1   0      246.33      200.85     13.10 o 
  -3  -1   0      246.33      174.15      9.28 o 
  -3  -1   0      246.33      202.78     11.85 o 
   3   1   0      246.33      185.09     11.44 o 
  -3  -1   0      246.33      180.09      9.28 o 
  -4  -1   0     1216.57     1264.14     65.11 o 
   4   1   0     1216.57     1239.01     70.45 o 
   5   1   0      435.23      409.88     26.70 o 
   6   1   0     1380.49     1338.60     77.28 o 
   8   1   0      341.61      374.06     28.69 o 
   9   1   0       22.17       33.37     10.90 o 
  10   1   0        0.06       -3.21      8.60 o 
  11   1   0       20.43       22.51     11.64 o 
   9  -2   0       12.78        1.62      9.25 o 
  -8   2   0       10.14       -0.44      3.07 o 
   8  -2   0       10.14       30.51     10.02 o 
   7  -2   0      627.51      558.40     38.14 o 
  -7   2   0      627.51      559.61     27.71 o 
   6  -2   0       12.97       13.03      7.46 o 
  -6   2   0       12.97        9.41      2.90 o 
  -6   2   0       12.97       12.82      2.97 o 
  -5   2   0      802.77      817.50     38.46 o 
   5  -2   0      802.77      767.63     48.05 o 
  -5   2   0      802.77      804.03     38.52 o 
   4  -2   0     1350.10     1507.20     78.01 o 
  -4   2   0     1350.10     1272.40     64.70 o 
  -4   2   0     1350.10     1355.14     64.70 o 
   3  -2   0      790.78      959.72     54.78 o 
  -3   2   0      790.78      968.54     45.80 o 
  -3   2   0      790.78      968.84     45.49 o 
  -3   2   0      790.78      952.22     45.29 o 
  -3   2   0      790.78      952.83     45.29 o 
  -3   2   0      790.78      969.96     45.90 o 
  -2   2   0      818.64      836.75     40.40 o 
  -2   2   0      818.64      855.06     40.00 o 
  -2   2   0      818.64      837.83     39.96 o 
  -2   2   0      818.64      824.02     40.00 o 
  -2   2   0      818.64      874.18     40.40 o 
  -2   2   0      818.64      838.00     40.00 o 
   1  -2   0     3994.76     3946.03    183.65 o 
  -1   2   0     3994.76     4159.52    183.72 o 
   1  -2   0     3994.76     4000.58    183.28 o 
  -1   2   0     3994.76     4041.40    182.90 o 
  -1   2   0     3994.76     3819.04    183.69 o 
   1  -2   0     3994.76     3781.82    183.28 o 
  -1   2   0     3994.76     3810.74    183.31 o 
   1  -2   0     3994.76     4082.16    182.73 o 
  -1   2   0     3994.76     3938.38    183.48 o 
   1  -2   0     3994.76     3840.59    182.70 o 
  -1   2   0     3994.76     3988.75    182.94 o 
   0   2   0    15257.16    16386.48    758.74 o 
   0  -2   0    15257.16    15913.64    762.13 o 
   0  -2   0    15257.16    16702.02    761.15 o 
   0   2   0    15257.16    16401.31    760.03 o 
   0   2   0    15257.16    16673.04    763.18 o 
   0   2   0    15257.16    16650.28    763.07 o 
   0   2   0    15257.16    15924.09    762.13 o 
   0  -2   0    15257.16    16587.91    759.26 o 
   0   2   0    15257.16    16444.13    761.99 o 
  -1  -2   0     3888.13     4182.14    189.76 o 
   1   2   0     3888.13     4111.90    204.78 o 
  -1  -2   0     3888.13     4035.81    189.80 o 
  -1  -2   0     3888.13     4039.86    190.07 o 
   1   2   0     3888.13     3976.03    189.97 o 
  -1  -2   0     3888.13     4195.53    189.97 o 
   1   2   0     3888.13     4174.21    189.12 o 
  -1  -2   0     3888.13     4023.04    189.18 o 
   1   2   0     3888.13     4087.58    189.66 o 
  -1  -2   0     3888.13     4017.42    189.08 o 
  -2  -2   0    22167.62    23433.43   1082.07 o 
   2   2   0    22167.62    22095.87   1163.38 o 
   2   2   0    22167.62    23209.58   1074.55 o 
   2   2   0    22167.62    22833.72   1078.87 o 
  -2  -2   0    22167.62    22987.14   1075.46 o 
  -2  -2   0    22167.62    22574.96   1078.94 o 
   2   2   0    22167.62    23013.24   1245.82 o 
  -2  -2   0    22167.62    23774.31   1162.57 o 
   2   2   0    22167.62    23461.11   1079.61 o 
   2   2   0    22167.62    23996.71   1075.96 o 
  -2  -2   0    22167.62    23825.17   1078.20 o 
  -2  -2   0    22167.62    23357.70   1075.36 o 
  -2  -2   0    22167.62    23572.80   1079.71 o 
   2   2   0    22167.62    23365.21   1078.10 o 
  -3  -2   0     3502.37     3758.26    170.83 o 
  -3  -2   0     3502.37     3822.65    185.28 o 
   3   2   0     3502.37     3726.96    199.15 o 
  -3  -2   0     3502.37     3753.61    171.44 o 
  -3  -2   0     3502.37     3510.14    171.11 o 
  -3  -2   0     3502.37     3607.23    170.63 o 
   3   2   0     3502.37     3555.62    185.11 o 
  -3  -2   0     3502.37     3681.52    171.48 o 
  -3  -2   0     3502.37     3724.25    171.31 o 
   4   2   0      152.92      192.78     13.67 o 
  -4  -2   0      152.92      174.62      8.91 o 
  -4  -2   0      152.92      171.59      9.72 o 
   4   2   0      152.92      179.52     11.58 o 
  -4  -2   0      152.92      167.81      9.62 o 
  -4  -2   0      152.92      157.58      8.74 o 
   5   2   0        0.44        2.13      3.10 o 
  -5  -2   0        0.44        0.24      1.86 o 
   5   2   0        0.44        1.69      4.02 o 
  -5  -2   0        0.44        0.81      2.02 o 
  -6  -2   0       82.27       81.90      6.04 o 
   6   2   0       82.27      110.32     11.88 o 
  -6  -2   0       82.27       85.38      6.18 o 
  -7  -2   0       16.83       18.09      3.17 o 
  -7  -2   0       16.83       18.46      3.24 o 
   7   2   0       16.83       26.35      7.96 o 
  -8  -2   0       10.18       10.93      2.90 o 
  -8  -2   0       10.18       10.53      3.00 o 
   8   2   0       10.18        6.01      7.63 o 
   9   2   0      106.78      110.11     15.52 o 
  -9  -2   0      106.78      100.19      7.19 o 
  10   2   0       16.17       24.26     11.24 o 
  11   2   0       62.10       60.44     14.34 o 
 -10   3   0        9.49        8.47      3.54 o 
 -10   3   0        9.49       15.96      4.18 o 
 -10   3   0        9.49        9.18      3.64 o 
 -10   3   0        9.49       12.35      3.68 o 
  -9   3   0       20.05       22.10      4.29 o 
  -9   3   0       20.05       19.57      4.18 o 
  -9   3   0       20.05       22.24      4.15 o 
  -9   3   0       20.05       21.63      4.05 o 
  -9   3   0       20.05       28.11      4.25 o 
  -8   3   0        0.12       -2.43      2.43 o 
  -8   3   0        0.12       -1.86      2.87 o 
  -8   3   0        0.12       -1.79      2.53 o 
  -8   3   0        0.12        1.18      2.63 o 
  -8   3   0        0.12       -1.35      2.97 o 
  -7   3   0        0.46       -0.03      3.48 o 
  -7   3   0        0.46       -2.53      2.53 o 
  -7   3   0        0.46       -2.50      2.50 o 
  -7   3   0        0.46       -2.60      2.60 o 
  -7   3   0        0.46       -2.36      2.36 o 
  -6   3   0      498.27      471.45     23.76 o 
  -6   3   0      498.27      472.73     23.73 o 
  -6   3   0      498.27      481.34     23.73 o 
  -6   3   0      498.27      479.11     23.86 o 
  -6   3   0      498.27      465.47     24.57 o 
  -5   3   0       88.41       55.85      5.77 o 
  -5   3   0       88.41       77.65      5.91 o 
  -5   3   0       88.41       73.57      6.55 o 
  -5   3   0       88.41       73.20      5.77 o 
  -5   3   0       88.41       69.59      5.70 o 
  -5   3   0       88.41       75.32      6.78 o 
  -4   3   0      231.77      202.27     11.17 o 
  -4   3   0      231.77      205.47     11.17 o 
  -4   3   0      231.77      199.80     11.10 o 
  -4   3   0      231.77      190.29     11.00 o 
  -4   3   0      231.77      205.54     11.95 o 
  -4   3   0      231.77      214.05     11.95 o 
  -3   3   0        1.76       -2.77      2.77 o 
  -3   3   0        1.76       -1.18      2.26 o 
   3  -3   0        1.76       -1.92      1.92 o 
  -3   3   0        1.76        0.40      2.13 o 
  -3   3   0        1.76       -1.48      2.80 o 
  -3   3   0        1.76       -2.23      2.23 o 
  -3   3   0        1.76       -2.02      2.02 o 
  -2   3   0        4.69       -1.52      1.52 o 
  -2   3   0        4.69       -1.99      1.99 o 
  -2   3   0        4.69        0.30      1.65 o 
  -2   3   0        4.69       -1.52      1.52 o 
   2  -3   0        4.69       -1.82      1.82 o 
  -2   3   0        4.69       -1.62      1.96 o 
  -2   3   0        4.69       -1.11      1.75 o 
  -1   3   0      326.29      419.80     19.07 o 
   1  -3   0      326.29      324.70     18.23 o 
   1  -3   0      326.29      323.72     18.23 o 
  -1   3   0      326.29      429.89     19.11 o 
  -1   3   0      326.29      360.04     18.84 o 
  -1   3   0      326.29      361.09     18.80 o 
   0  -3   0        0.68       -1.59      1.59 o 
   0   3   0        0.68       -1.89      1.89 o 
   0  -3   0        0.68       -0.51      0.51 o 
   0   3   0        0.68       -1.62      1.62 o 
   0  -3   0        0.68        0.40      1.92 o 
   0   3   0        0.68       -1.82      1.82 o 
   0   3   0        0.68       -0.10      1.79 o 
   0   3   0        0.68       -1.45      1.45 o 
   0   3   0        0.68        2.19      1.99 o 
   0  -3   0        0.68       -1.59      2.13 o 
   0  -3   0        0.68       -0.51      0.51 o 
   0   3   0        0.68       -1.55      1.55 o 
  -1  -3   0      211.99      225.26     12.49 o 
   1   3   0      211.99      214.89     12.35 o 
   1   3   0      211.99      236.60     12.52 o 
   1   3   0      211.99      233.93     12.49 o 
  -1  -3   0      211.99      225.63     12.49 o 
  -1  -3   0      211.99      223.84     12.39 o 
   1   3   0      211.99      224.01     12.39 o 
   1   3   0      211.99      226.88     12.66 o 
  -1  -3   0      211.99      212.09     12.73 o 
  -1  -3   0      211.99      224.65     12.59 o 
  -1  -3   0      211.99      229.88     12.46 o 
  -1  -3   0      211.99      228.43     12.59 o 
  -2  -3   0      136.37      164.17      9.35 o 
   2   3   0      136.37      162.55      9.21 o 
   2   3   0      136.37      166.90      9.18 o 
  -2  -3   0      136.37      155.29     11.54 o 
  -2  -3   0      136.37      166.77      9.55 o 
  -2  -3   0      136.37      147.56      9.18 o 
  -2  -3   0      136.37      155.90      9.65 o 
  -2  -3   0      136.37      165.69      9.45 o 
   2   3   0      136.37      157.55     10.97 o 
   2   3   0      136.37      161.57      9.18 o 
   2   3   0      136.37      161.40      9.42 o 
  -3  -3   0     2675.77     2761.95    131.47 o 
   3   3   0     2675.77     2854.62    130.62 o 
   3   3   0     2675.77     2717.53    131.47 o 
  -3  -3   0     2675.77     2786.09    131.03 o 
  -3  -3   0     2675.77     2848.66    131.13 o 
   3   3   0     2675.77     2788.02    130.96 o 
   3   3   0     2675.77     2752.64    152.80 o 
  -3  -3   0     2675.77     2774.75    131.44 o 
  -3  -3   0     2675.77     2877.71    142.61 o 
  -3  -3   0     2675.77     2915.97    131.98 o 
  -3  -3   0     2675.77     2924.30    131.88 o 
   3   3   0     2675.77     2751.45    142.41 o 
  -4  -3   0      234.73      250.34     13.20 o 
  -4  -3   0      234.73      248.49     13.16 o 
   4   3   0      234.73      244.47     17.18 o 
   4   3   0      234.73      231.51     15.46 o 
  -4  -3   0      234.73      249.87     13.64 o 
  -4  -3   0      234.73      235.59     13.06 o 
  -4  -3   0      234.73      241.60     13.13 o 
  -4  -3   0      234.73      255.61     13.67 o 
  -5  -3   0      988.22     1368.39     59.51 o 
  -5  -3   0      988.22     1319.76     58.77 o 
   5   3   0      988.22     1140.66     65.18 o 
  -5  -3   0      988.22     1307.29     58.83 o 
  -5  -3   0      988.22     1264.30     59.37 o 
   5   3   0      988.22     1147.78     70.48 o 
  -5  -3   0      988.22     1183.45     58.73 o 
  -5  -3   0      988.22     1163.72     58.63 o 
  -6  -3   0       53.61       55.98      4.96 o 
  -6  -3   0       53.61       51.73      5.13 o 
  -6  -3   0       53.61       44.81      4.39 o 
  -6  -3   0       53.61       46.40      4.35 o 
  -6  -3   0       53.61       44.71      4.25 o 
   6   3   0       53.61       51.39      8.74 o 
   6   3   0       53.61       44.92      6.68 o 
  -6  -3   0       53.61       45.93      4.35 o 
  -7  -3   0       90.24       98.00      7.80 o 
  -7  -3   0       90.24       81.60      6.24 o 
  -7  -3   0       90.24      102.45      7.76 o 
  -7  -3   0       90.24       95.50      6.55 o 
  -7  -3   0       90.24       86.36      6.34 o 
   7   3   0       90.24       96.35     12.55 o 
  -7  -3   0       90.24       99.92      6.55 o 
  -8  -3   0       95.93      144.43      8.57 o 
  -8  -3   0       95.93      127.56      9.52 o 
  -8  -3   0       95.93      152.77      8.54 o 
  -8  -3   0       95.93      119.97      8.40 o 
  -8  -3   0       95.93      125.13      8.40 o 
   8   3   0       95.93      132.45     15.52 o 
  -9  -3   0       25.11       22.58      4.45 o 
  -9  -3   0       25.11       29.49      3.88 o 
  -9  -3   0       25.11       18.80      3.75 o 
  -9  -3   0       25.11       19.37      3.61 o 
  -9  -3   0       25.11       17.65      3.48 o 
   9   3   0       25.11       31.45     10.56 o 
 -10  -3   0       63.71       53.01      6.01 o 
  10   3   0       63.71       75.02     13.87 o 
 -10  -3   0       63.71       47.04      5.50 o 
 -10  -3   0       63.71       53.45      5.70 o 
 -10  -3   0       63.71       52.98      5.74 o 
 -10  -3   0       63.71       54.50      5.70 o 
 -11  -3   0       57.04       61.65      6.14 o 
 -11  -3   0       57.04       61.55      6.28 o 
 -11  -3   0       57.04       65.80      6.41 o 
 -11  -3   0       57.04       65.16      6.01 o 
  11   3   0       57.04       81.29     15.83 o 
 -12  -3   0        8.10       13.09      3.91 o 
 -12  -3   0        8.10        7.80      3.75 o 
  12   3   0        8.10        0.10     10.83 o 
 -12  -3   0        8.10        9.79      3.98 o 
 -12  -3   0        8.10       11.34      3.95 o 
 -10   4   0       35.84       22.31      5.43 o 
  -9   4   0       25.57       22.31      4.93 o 
  -9   4   0       25.57       17.92      4.59 o 
  -9   4   0       25.57       21.26      5.26 o 
  -9   4   0       25.57       13.77      4.62 o 
  -9   4   0       25.57       19.81      4.86 o 
  -8   4   0       27.89       28.35      5.03 o 
  -8   4   0       27.89       28.18      5.16 o 
  -8   4   0       27.89       28.31      5.37 o 
  -8   4   0       27.89       22.58      4.93 o 
  -8   4   0       27.89       23.86      4.83 o 
  -7   4   0       14.07       11.10      4.52 o 
  -7   4   0       14.07       12.79      4.35 o 
  -7   4   0       14.07       11.00      4.15 o 
  -7   4   0       14.07       22.58      4.86 o 
  -7   4   0       14.07       13.30      4.29 o 
  -6   4   0       83.36       70.60      7.19 o 
  -6   4   0       83.36       77.85      7.63 o 
  -6   4   0       83.36       79.13      7.63 o 
  -6   4   0       83.36       65.47      7.66 o 
  -6   4   0       83.36       80.59      7.46 o 
  -5   4   0      103.39       91.18      7.96 o 
  -5   4   0      103.39       93.65      8.67 o 
  -5   4   0      103.39      105.73      7.93 o 
  -5   4   0      103.39      100.16      7.90 o 
  -5   4   0      103.39       99.59      7.76 o 
  -4   4   0      553.16      618.71     30.69 o 
  -4   4   0      553.16      619.42     31.06 o 
  -4   4   0      553.16      607.57     30.62 o 
  -4   4   0      553.16      595.55     30.58 o 
  -4   4   0      553.16      592.01     30.58 o 
  -4   4   0      553.16      598.29     31.09 o 
  -3   4   0      183.39      176.07     10.83 o 
  -3   4   0      183.39      171.51     10.90 o 
  -3   4   0      183.39      177.08     10.93 o 
  -3   4   0      183.39      170.77     11.37 o 
  -3   4   0      183.39      191.93     11.10 o 
  -2   4   0      711.58      728.25     35.05 o 
  -2   4   0      711.58      680.64     34.81 o 
  -2   4   0      711.58      735.54     35.15 o 
  -2   4   0      711.58      688.20     35.19 o 
   2  -4   0      711.58      685.80     34.61 o 
  -2   4   0      711.58      692.46     34.81 o 
   1  -4   0     1872.14     1943.13     91.12 o 
  -1   4   0     1872.14     2010.24     91.23 o 
   1  -4   0     1872.14     1926.22     90.52 o 
  -1   4   0     1872.14     1861.64     90.99 o 
   1  -4   0     1872.14     1917.67     90.25 o 
  -1   4   0     1872.14     1953.95     90.92 o 
  -1   4   0     1872.14     1881.83     91.33 o 
  -1   4   0     1872.14     1868.74     90.75 o 
   0   4   0     1002.84      948.66     46.29 o 
   0   4   0     1002.84      982.28     46.42 o 
   0   4   0     1002.84      936.46     46.22 o 
   0   4   0     1002.84      921.80     46.35 o 
   0  -4   0     1002.84      935.99     46.39 o 
   0   4   0     1002.84     1007.31     46.59 o 
   0   4   0     1002.84      932.11     46.52 o 
   0  -4   0     1002.84      967.92     46.08 o 
   0   4   0     1002.84      913.86     46.32 o 
   1   4   0     2831.06     3075.64    140.95 o 
   1   4   0     2831.06     2960.50    140.85 o 
   1   4   0     2831.06     2919.82    140.37 o 
  -1  -4   0     2831.06     3023.52    140.85 o 
  -1  -4   0     2831.06     3060.84    140.54 o 
  -1  -4   0     2831.06     2939.23    140.85 o 
   1   4   0     2831.06     3053.05    140.51 o 
  -1  -4   0     2831.06     3150.15    140.61 o 
   1   4   0     2831.06     2890.12    141.15 o 
  -1  -4   0     2831.06     2945.63    141.19 o 
  -2  -4   0       58.69       67.63      6.38 o 
   2   4   0       58.69       73.23      7.73 o 
  -2  -4   0       58.69       70.40      6.99 o 
  -2  -4   0       58.69       75.46      6.14 o 
   2   4   0       58.69       65.23      6.41 o 
  -2  -4   0       58.69       69.28      5.94 o 
   2   4   0       58.69       73.33      5.80 o 
  -2  -4   0       58.69       81.16      6.45 o 
  -2  -4   0       58.69       76.74      6.58 o 
  -2  -4   0       58.69       75.53      6.51 o 
  -3  -4   0     4063.04     4198.97    192.46 o 
  -3  -4   0     4063.04     4136.84    192.49 o 
   3   4   0     4063.04     4158.36    192.59 o 
  -3  -4   0     4063.04     4201.92    193.07 o 
  -3  -4   0     4063.04     4076.06    193.44 o 
   3   4   0     4063.04     4076.47    193.20 o 
  -3  -4   0     4063.04     4101.21    193.07 o 
   3   4   0     4063.04     4080.06    208.66 o 
   3   4   0     4063.04     4175.92    192.01 o 
  -4  -4   0      181.80      173.07     11.24 o 
  -4  -4   0      181.80      179.89     12.05 o 
  -4  -4   0      181.80      179.01     11.48 o 
   4   4   0      181.80      166.73     11.24 o 
  -4  -4   0      181.80      186.10     11.51 o 
  -4  -4   0      181.80      182.72     11.21 o 
   4   4   0      181.80      213.64     13.53 o 
  -5  -4   0      359.42      262.07     14.28 o 
  -5  -4   0      359.42      218.56     14.48 o 
  -5  -4   0      359.42      265.14     14.35 o 
  -6  -4   0        4.70       -0.84      2.40 o 
   6   4   0        4.70        1.96      4.83 o 
  -6  -4   0        4.70        1.62      2.46 o 
  -6  -4   0        4.70        4.62      3.24 o 
  -6  -4   0        4.70       -1.42      3.07 o 
   6   4   0        4.70        3.88      4.56 o 
  -6  -4   0        4.70        0.34      2.67 o 
  -6  -4   0        4.70       -1.89      2.29 o 
  -7  -4   0        0.09        5.20      2.87 o 
  -7  -4   0        0.09        1.32      3.04 o 
  -7  -4   0        0.09        6.75      3.61 o 
  -7  -4   0        0.09       -1.42      3.37 o 
  -7  -4   0        0.09        3.61      3.10 o 
   7   4   0        0.09       -5.43      5.43 o 
  -7  -4   0        0.09        2.83      3.07 o 
   7   4   0        0.09       -1.38      5.10 o 
  -8  -4   0        9.97       10.76      3.64 o 
  -8  -4   0        9.97        5.13      3.48 o 
  -8  -4   0        9.97        3.88      3.27 o 
   8   4   0        9.97       19.91      8.00 o 
  -8  -4   0        9.97        2.60      3.95 o 
  -8  -4   0        9.97        7.09      3.37 o 
  -9  -4   0      175.12      160.40     10.60 o 
  -9  -4   0      175.12      149.13     10.53 o 
  -9  -4   0      175.12      148.76     11.10 o 
  -9  -4   0      175.12      149.30     10.26 o 
  -9  -4   0      175.12      136.54     10.23 o 
   9   4   0      175.12      159.96     18.43 o 
 -10  -4   0        7.24        1.21      4.18 o 
 -10  -4   0        7.24        4.93      4.02 o 
 -10  -4   0        7.24       -0.61      3.71 o 
  10   4   0        7.24       -3.61      8.50 o 
 -10  -4   0        7.24        1.99      3.85 o 
 -10  -4   0        7.24        4.12      4.25 o 
 -11  -4   0      166.95      142.01     10.63 o 
 -11  -4   0      166.95      131.65      9.92 o 
  11   4   0      166.95      167.96     20.59 o 
 -11  -4   0      166.95      133.64     10.53 o 
 -11  -4   0      166.95      137.35     10.43 o 
 -11  -4   0      166.95      125.81     10.53 o 
  12   4   0       25.09       17.82     12.69 o 
 -12  -4   0       25.09       16.60      5.47 o 
 -12  -4   0       25.09       24.43      5.26 o 
 -12  -4   0       25.09       16.13      5.13 o 
 -12  -4   0       25.09       30.51      5.80 o 
  -9   5   0       38.40       52.17      6.92 o 
  -9   5   0       38.40       39.41      6.99 o 
  -9   5   0       38.40       40.29      7.39 o 
  -8   5   0       12.75       11.20      4.66 o 
  -8   5   0       12.75       11.14      4.99 o 
  -8   5   0       12.75        9.14      4.69 o 
  -8   5   0       12.75       11.30      4.62 o 
  -8   5   0       12.75        7.96      4.66 o 
  -7   5   0       70.40       59.49      7.32 o 
  -7   5   0       70.40       54.47      7.19 o 
  -7   5   0       70.40       60.71      7.32 o 
  -7   5   0       70.40       64.18      7.53 o 
  -7   5   0       70.40       66.41      7.36 o 
  -6   5   0       10.44       -1.62      5.30 o 
  -6   5   0       10.44        2.94      5.03 o 
  -6   5   0       10.44       11.00      5.16 o 
  -6   5   0       10.44        2.13      5.10 o 
  -6   5   0       10.44        4.62      5.43 o 
  -5   5   0      130.03      108.40      9.31 o 
  -5   5   0      130.03      102.96      9.08 o 
  -5   5   0      130.03      104.28      9.48 o 
  -5   5   0      130.03      104.95      9.99 o 
  -5   5   0      130.03      122.27      9.75 o 
  -4   5   0       61.58       59.29      6.82 o 
  -4   5   0       61.58       61.42      6.82 o 
  -4   5   0       61.58       55.24      7.26 o 
  -4   5   0       61.58       57.37      6.92 o 
   4  -5   0       61.58       59.43      5.33 o 
  -4   5   0       61.58       62.50      7.15 o 
  -3   5   0      348.23      327.34     19.24 o 
  -3   5   0      348.23      351.77     19.58 o 
  -3   5   0      348.23      342.29     19.34 o 
  -3   5   0      348.23      338.98     19.34 o 
  -3   5   0      348.23      339.15     19.75 o 
   3  -5   0      348.23      342.96     18.67 o 
   2  -5   0      228.82      257.08     14.78 o 
  -2   5   0      228.82      259.48     15.02 o 
  -2   5   0      228.82      212.33     14.88 o 
  -2   5   0      228.82      252.96     15.12 o 
  -2   5   0      228.82      253.10     15.05 o 
  -2   5   0      228.82      263.29     15.19 o 
  -1   5   0      132.01      138.67     10.36 o 
  -1   5   0      132.01      143.26      9.96 o 
  -1   5   0      132.01      160.61     10.26 o 
  -1   5   0      132.01      155.58     10.23 o 
   1  -5   0      132.01      151.94      9.31 o 
  -1   5   0      132.01      128.65      9.79 o 
   1  -5   0      132.01      150.52      9.28 o 
  -1   5   0      132.01      142.42      9.99 o 
   1  -5   0      132.01      137.36     10.09 o 
   0   5   0       88.60       94.46      7.73 o 
   0  -5   0       88.60       88.15      6.88 o 
   0   5   0       88.60       89.43      8.07 o 
   0   5   0       88.60       99.18      7.80 o 
   0   5   0       88.60       81.77      7.83 o 
   0  -5   0       88.60       84.23      7.96 o 
   0   5   0       88.60       97.19      7.69 o 
   0   5   0       88.60       93.21      7.86 o 
   0   5   0       88.60       87.61      7.53 o 
   1   5   0       71.45       82.11      7.05 o 
   1   5   0       71.45       72.86      6.99 o 
  -1  -5   0       71.45       83.56      6.92 o 
  -1  -5   0       71.45       94.86      7.56 o 
  -1  -5   0       71.45       85.28      7.93 o 
   1   5   0       71.45       75.86      6.75 o 
   1   5   0       71.45       86.16      7.19 o 
  -1  -5   0       71.45       74.04      6.48 o 
   1   5   0       71.45       83.22      7.12 o 
  -2  -5   0      106.15       91.36      8.64 o 
   2   5   0      106.15      102.29      8.27 o 
   2   5   0      106.15       97.60      7.96 o 
  -2  -5   0      106.15       95.74      9.08 o 
  -2  -5   0      106.15       94.26      7.86 o 
  -2  -5   0      106.15       83.39      7.83 o 
   2   5   0      106.15      115.18      8.98 o 
  -2  -5   0      106.15       97.63      8.98 o 
   2   5   0      106.15       90.45      7.86 o 
  -2  -5   0      106.15       86.43      7.73 o 
   2   5   0      106.15      134.28     11.54 o 
  -2  -5   0      106.15       97.87      8.03 o 
   3   5   0      314.27      339.13     18.36 o 
  -3  -5   0      314.27      323.94     19.17 o 
   3   5   0      314.27      316.15     21.23 o 
  -3  -5   0      314.27      331.77     18.73 o 
   3   5   0      314.27      338.19     18.43 o 
  -3  -5   0      314.27      324.65     18.60 o 
   3   5   0      314.27      355.64     18.97 o 
  -3  -5   0      314.27      345.41     19.00 o 
  -3  -5   0      314.27      349.16     19.07 o 
   4   5   0     2572.61     2830.47    140.15 o 
   4   5   0     2572.61     2593.57    149.41 o 
  -4  -5   0     2572.61     2551.26    128.89 o 
   4   5   0     2572.61     2774.50    128.92 o 
   4   5   0     2572.61     2922.93    128.24 o 
  -4  -5   0     2572.61     2717.11    129.02 o 
   4   5   0     2572.61     2841.19    127.94 o 
  -4  -5   0     2572.61     2905.21    128.89 o 
  -4  -5   0     2572.61     2646.80    129.29 o 
  -4  -5   0     2572.61     2505.16    128.51 o 
  -5  -5   0       60.69       76.64      7.49 o 
   5   5   0       60.69       87.47      7.42 o 
  -5  -5   0       60.69       76.74      7.83 o 
  -5  -5   0       60.69       93.71      8.10 o 
  -5  -5   0       60.69       77.18      7.26 o 
  -5  -5   0       60.69       89.70      8.81 o 
  -6  -5   0      470.28      447.46     23.97 o 
  -6  -5   0      470.28      435.65     23.90 o 
   6   5   0      470.28      422.62     27.34 o 
   6   5   0      470.28      437.84     29.50 o 
  -6  -5   0      470.28      438.52     23.90 o 
  -6  -5   0      470.28      439.97     24.24 o 
  -6  -5   0      470.28      457.05     23.87 o 
   7   5   0      223.18      204.05     16.67 o 
  -7  -5   0      223.18      187.54     13.23 o 
  -7  -5   0      223.18      184.30     13.23 o 
  -7  -5   0      223.18      213.70     13.57 o 
  -7  -5   0      223.18      219.74     14.38 o 
  -7  -5   0      223.18      212.96     13.36 o 
   7   5   0      223.18      216.30     18.83 o 
  -8  -5   0       81.00       65.16      7.32 o 
  -8  -5   0       81.00       73.20      7.29 o 
  -8  -5   0       81.00       71.64      7.59 o 
   8   5   0       81.00       70.87     11.74 o 
  -8  -5   0       81.00       71.95      8.03 o 
   8   5   0       81.00       99.85     11.44 o 
  -8  -5   0       81.00       72.82      7.63 o 
  -9  -5   0        2.18        0.84      3.81 o 
   9   5   0        2.18       -1.55      7.22 o 
  -9  -5   0        2.18       -1.35      3.51 o 
  -9  -5   0        2.18        3.07      4.05 o 
  -9  -5   0        2.18       -4.08      4.08 o 
  -9  -5   0        2.18       -3.75      3.75 o 
 -10  -5   0        1.41       -4.49      4.49 o 
 -10  -5   0        1.41       -4.69      4.69 o 
 -10  -5   0        1.41       -4.18      4.18 o 
 -10  -5   0        1.41       -5.23      5.23 o 
 -10  -5   0        1.41       -4.79      4.79 o 
  10   5   0        1.41       13.53      9.95 o 
 -11  -5   0        0.06        1.48      4.56 o 
  11   5   0        0.06       -1.38      9.65 o 
 -11  -5   0        0.06        4.42      4.99 o 
 -11  -5   0        0.06        2.90      4.96 o 
 -11  -5   0        0.06        0.98      4.72 o 
 -11  -5   0        0.06       -1.48      4.83 o 
  12   5   0        1.66        2.02     10.46 o 
 -12  -5   0        1.66        2.60      4.62 o 
 -12  -5   0        1.66        0.67      4.66 o 
 -12  -5   0        1.66        2.83      5.13 o 
  -8   6   0        4.71        1.82      5.57 o 
  -8   6   0        4.71       15.46      5.43 o 
  -8   6   0        4.71        5.06      5.47 o 
  -7   6   0        8.18        3.75      4.93 o 
  -7   6   0        8.18       10.87      5.60 o 
  -7   6   0        8.18       10.33      5.50 o 
  -7   6   0        8.18        4.45      5.77 o 
  -6   6   0       96.47       93.81      9.69 o 
  -6   6   0       96.47       93.24      9.79 o 
  -6   6   0       96.47      109.47     10.39 o 
  -6   6   0       96.47      101.74     10.09 o 
  -6   6   0       96.47       85.51      9.89 o 
  -5   6   0      149.76      160.37     12.69 o 
  -5   6   0      149.76      136.91     11.74 o 
  -5   6   0      149.76      137.01     11.64 o 
  -5   6   0      149.76      130.03     11.61 o 
  -5   6   0      149.76      142.72     12.28 o 
  -4   6   0      923.51      853.75     45.14 o 
  -4   6   0      923.51      903.72     45.14 o 
  -4   6   0      923.51      829.14     44.97 o 
  -4   6   0      923.51      939.85     45.38 o 
  -4   6   0      923.51      842.95     44.84 o 
  -3   6   0       22.16        5.91      5.64 o 
   3  -6   0       22.16       14.65      4.56 o 
  -3   6   0       22.16       19.47      5.53 o 
  -3   6   0       22.16       13.70      4.93 o 
  -3   6   0       22.16       24.43      6.04 o 
  -3   6   0       22.16       13.57      4.59 o 
  -2   6   0       17.14       26.35      5.37 o 
  -2   6   0       17.14       26.83      4.89 o 
   2  -6   0       17.14       27.30      5.03 o 
  -2   6   0       17.14       24.26      5.03 o 
  -2   6   0       17.14       30.74      5.23 o 
  -2   6   0       17.14       34.82      5.91 o 
  -2   6   0       17.14       27.91      5.16 o 
  -1   6   0      757.02      914.50     44.50 o 
  -1   6   0      757.02      828.03     44.30 o 
  -1   6   0      757.02      913.04     44.37 o 
  -1   6   0      757.02      860.74     44.06 o 
   1  -6   0      757.02      886.64     44.03 o 
  -1   6   0      757.02      849.80     44.16 o 
  -1   6   0      757.02      850.75     44.13 o 
   1  -6   0      757.02      882.52     43.12 o 
   1  -6   0      757.02      853.52     43.02 o 
  -1   6   0      757.02      852.20     43.99 o 
   0   6   0     2026.70     2012.23     99.78 o 
   0   6   0     2026.70     2047.86     99.51 o 
   0  -6   0     2026.70     2003.92     99.44 o 
   0   6   0     2026.70     2206.45     99.64 o 
   0   6   0     2026.70     2028.56     99.20 o 
   0   6   0     2026.70     2179.68     99.81 o 
   0  -6   0     2026.70     2038.12     98.70 o 
  -1  -6   0       58.40       58.92      6.18 o 
  -1  -6   0       58.40       54.97      5.94 o 
   1   6   0       58.40       61.92      6.34 o 
   1   6   0       58.40       63.61      6.55 o 
   1   6   0       58.40       54.80      6.24 o 
  -1  -6   0       58.40       55.14      6.48 o 
   1   6   0       58.40       50.01      5.94 o 
   1   6   0       58.40       57.10      6.38 o 
   2   6   0       28.04       59.26      8.98 o 
  -2  -6   0       28.04       53.28      6.75 o 
   2   6   0       28.04       59.73      6.18 o 
  -2  -6   0       28.04       46.13      5.77 o 
  -2  -6   0       28.04       52.37      5.84 o 
   2   6   0       28.04       45.42      5.77 o 
  -2  -6   0       28.04       56.96      6.28 o 
   2   6   0       28.04       56.73      6.68 o 
   3   6   0      408.42      479.91     26.73 o 
  -3  -6   0      408.42      549.58     27.34 o 
  -3  -6   0      408.42      484.50     27.17 o 
  -3  -6   0      408.42      487.67     26.77 o 
  -3  -6   0      408.42      495.40     26.80 o 
   3   6   0      408.42      495.81     29.81 o 
  -3  -6   0      408.42      536.62     27.27 o 
   3   6   0      408.42      421.17     25.86 o 
  -3  -6   0      408.42      510.56     26.84 o 
  -3  -6   0      408.42      511.61     26.90 o 
   4   6   0       80.14      114.47     10.83 o 
  -4  -6   0       80.14       92.77      8.57 o 
   4   6   0       80.14      101.48      7.90 o 
   4   6   0       80.14       92.26      7.76 o 
  -4  -6   0       80.14       94.49      8.27 o 
  -4  -6   0       80.14       97.70      9.45 o 
  -4  -6   0       80.14       89.09      8.64 o 
  -4  -6   0       80.14       74.85      7.96 o 
   4   6   0       80.14       90.47      8.57 o 
  -5  -6   0      109.99      118.22      9.35 o 
   5   6   0      109.99      118.89      9.48 o 
   5   6   0      109.99      105.56     11.27 o 
  -5  -6   0      109.99      109.00     10.19 o 
  -5  -6   0      109.99      113.26      9.52 o 
   5   6   0      109.99      112.78     11.88 o 
  -5  -6   0      109.99      117.34      9.38 o 
  -5  -6   0      109.99      117.61     10.16 o 
   6   6   0        2.09        1.65      3.58 o 
  -6  -6   0        2.09       -3.58      3.58 o 
  -6  -6   0        2.09        5.80      4.15 o 
  -6  -6   0        2.09        2.87      3.85 o 
  -6  -6   0        2.09       -2.06      3.85 o 
   6   6   0        2.09        0.51      5.26 o 
  -6  -6   0        2.09       -3.98      4.22 o 
   6   6   0        2.09        2.29      5.20 o 
   7   6   0        5.57        0.64      6.82 o 
  -7  -6   0        5.57        5.87      5.10 o 
  -7  -6   0        5.57        3.64      4.05 o 
  -7  -6   0        5.57        1.55      4.29 o 
  -7  -6   0        5.57        4.52      4.35 o 
  -7  -6   0        5.57        2.19      3.81 o 
   7   6   0        5.57        4.59      5.77 o 
   8   6   0        0.58       -0.61      5.60 o 
  -8  -6   0        0.58        2.56      4.22 o 
  -8  -6   0        0.58       -3.54      4.86 o 
  -8  -6   0        0.58        0.88      3.71 o 
   8   6   0        0.58        7.49      6.99 o 
  -8  -6   0        0.58        0.00      4.08 o 
  -8  -6   0        0.58       -0.10      4.22 o 
  -9  -6   0       10.12       11.61      5.67 o 
  -9  -6   0       10.12       17.07      5.23 o 
  -9  -6   0       10.12        9.45      4.42 o 
   9   6   0       10.12        3.44      7.63 o 
  -9  -6   0       10.12        8.60      4.83 o 
   9   6   0       10.12       12.28      6.99 o 
  -9  -6   0       10.12        9.04      4.99 o 
 -10  -6   0       20.51       19.74      5.91 o 
  10   6   0       20.51       13.63      9.72 o 
 -10  -6   0       20.51       11.71      5.50 o 
 -10  -6   0       20.51       15.79      6.28 o 
 -10  -6   0       20.51       19.34      6.21 o 
  11   6   0        7.49       -4.89      9.14 o 
 -11  -6   0        7.49        2.77      5.40 o 
 -11  -6   0        7.49        2.94      5.40 o 
 -11  -6   0        7.49        5.26      5.70 o 
 -12  -6   0       47.83       39.82      7.39 o 
 -12  -6   0       47.83       39.65      7.56 o 
 -12  -6   0       47.83       34.79      6.92 o 
  12   6   0       47.83       55.34     14.81 o 
  -8   7   0       23.92       19.67      7.66 o 
  -8   7   0       23.92       33.04      7.56 o 
  -8   7   0       23.92       20.55      7.86 o 
  -8   7   0       23.92       32.09      7.09 o 
  -8   7   0       23.92       19.27      7.19 o 
  -7   7   0        0.12        3.27      5.47 o 
  -7   7   0        0.12       -3.41      4.79 o 
  -7   7   0        0.12       -5.57      5.57 o 
  -7   7   0        0.12       -0.47      5.06 o 
  -6   7   0        4.70        7.63      5.74 o 
  -6   7   0        4.70        5.47      5.91 o 
  -6   7   0        4.70        6.99      5.53 o 
  -6   7   0        4.70        5.57      5.87 o 
  -5   7   0       89.50       73.23      9.15 o 
  -5   7   0       89.50       85.48     10.06 o 
  -5   7   0       89.50       76.47      9.28 o 
  -5   7   0       89.50       82.51      9.42 o 
  -4   7   0        4.95        4.29      5.10 o 
  -4   7   0        4.95        4.69      5.06 o 
  -4   7   0        4.95       -5.13      5.13 o 
  -4   7   0        4.95       -3.91      3.91 o 
  -4   7   0        4.95       -4.79      5.20 o 
  -3   7   0      631.21      549.15     31.83 o 
  -3   7   0      631.21      526.54     32.00 o 
  -3   7   0      631.21      547.47     31.80 o 
  -3   7   0      631.21      586.49     32.47 o 
  -3   7   0      631.21      568.70     32.27 o 
  -3   7   0      631.21      612.89     32.47 o 
  -3   7   0      631.21      618.19     32.74 o 
   3  -7   0      631.21      599.45     31.33 o 
  -2   7   0      487.69      490.12     29.16 o 
  -2   7   0      487.69      526.67     29.47 o 
  -2   7   0      487.69      517.49     29.47 o 
  -2   7   0      487.69      544.06     29.57 o 
  -2   7   0      487.69      606.23     30.38 o 
  -2   7   0      487.69      459.17     28.86 o 
  -2   7   0      487.69      469.66     28.83 o 
   2  -7   0      487.69      512.80     28.76 o 
  -1   7   0        0.58       -0.37      4.76 o 
   1  -7   0        0.58       -0.61      3.41 o 
  -1   7   0        0.58       -0.40      4.45 o 
  -1   7   0        0.58        4.35      5.57 o 
  -1   7   0        0.58       -2.70      5.30 o 
  -1   7   0        0.58        2.50      4.76 o 
  -1   7   0        0.58        3.44      4.22 o 
  -1   7   0        0.58        4.96      5.64 o 
   1  -7   0        0.58       -3.64      5.10 o 
   0   7   0       19.86       11.98      5.20 o 
   0   7   0       19.86       13.90      5.23 o 
   0   7   0       19.86       15.02      5.57 o 
   0  -7   0       19.86        9.35      5.26 o 
   0   7   0       19.86       16.06      5.30 o 
   0   7   0       19.86       11.17      4.72 o 
   0  -7   0       19.86       19.37      4.45 o 
   0  -7   0       19.86       17.01      4.42 o 
  -1  -7   0        0.02       -3.68      3.68 o 
  -1  -7   0        0.02        0.67      2.63 o 
   1   7   0        0.02        2.87      4.18 o 
   1   7   0        0.02       -2.46      2.46 o 
   1   7   0        0.02       -2.46      2.63 o 
   1   7   0        0.02       -2.40      3.31 o 
  -1  -7   0        0.02       -0.24      2.73 o 
  -2  -7   0       43.51       50.65      7.39 o 
  -2  -7   0       43.51       44.58      6.24 o 
   2   7   0       43.51       56.59      9.18 o 
   2   7   0       43.51       44.81      6.31 o 
   2   7   0       43.51       50.89      6.41 o 
  -2  -7   0       43.51       46.13      6.14 o 
   2   7   0       43.51       39.38      6.82 o 
  -3  -7   0      212.52      221.63     15.42 o 
   3   7   0      212.52      200.47     13.74 o 
  -3  -7   0      212.52      191.29     14.11 o 
  -3  -7   0      212.52      190.52     13.97 o 
   3   7   0      212.52      215.15     14.75 o 
   3   7   0      212.52      217.75     17.58 o 
  -3  -7   0      212.52      234.83     15.15 o 
   4   7   0       87.96       80.11      8.17 o 
   4   7   0       87.96       79.30     11.04 o 
  -4  -7   0       87.96       68.84      8.13 o 
  -4  -7   0       87.96       83.19      8.47 o 
  -4  -7   0       87.96       91.22      9.11 o 
   4   7   0       87.96       78.76      7.83 o 
  -4  -7   0       87.96       64.62      8.20 o 
  -4  -7   0       87.96       83.49      8.50 o 
  -4  -7   0       87.96       65.74      8.64 o 
   4   7   0       87.96       84.10      8.88 o 
  -4  -7   0       87.96       66.65      8.84 o 
  -5  -7   0      768.02      709.26     38.49 o 
  -5  -7   0      768.02      744.51     38.66 o 
   5   7   0      768.02      746.74     42.98 o 
  -5  -7   0      768.02      701.29     38.45 o 
   5   7   0      768.02      695.15     37.91 o 
  -5  -7   0      768.02      757.71     38.86 o 
  -5  -7   0      768.02      709.80     38.93 o 
  -5  -7   0      768.02      763.28     38.93 o 
  -5  -7   0      768.02      780.50     39.03 o 
   5   7   0      768.02      691.44     44.23 o 
  -6  -7   0       51.39       80.04      8.77 o 
  -6  -7   0       51.39       49.13      8.23 o 
  -6  -7   0       51.39      113.66     10.60 o 
  -6  -7   0       51.39       69.95      8.44 o 
  -6  -7   0       51.39       52.10      7.83 o 
   7   7   0      398.84      405.97     29.36 o 
  -7  -7   0      398.84      421.87     24.57 o 
   7   7   0      398.84      461.02     28.89 o 
  -7  -7   0      398.84      372.66     24.07 o 
  -7  -7   0      398.84      440.77     25.08 o 
  -7  -7   0      398.84      413.87     24.61 o 
  -7  -7   0      398.84      392.54     24.27 o 
  -8  -7   0       40.54       28.24      6.34 o 
  -8  -7   0       40.54       34.05      7.29 o 
   8   7   0       40.54       51.23     10.56 o 
  -8  -7   0       40.54       41.41      7.02 o 
  -8  -7   0       40.54       39.89      7.02 o 
   8   7   0       40.54       28.48      8.50 o 
  -9  -7   0      163.60      156.62     13.26 o 
  -9  -7   0      163.60      155.34     13.16 o 
  -9  -7   0      163.60      161.51     14.17 o 
   9   7   0      163.60      143.66     15.83 o 
   9   7   0      163.60      165.23     18.32 o 
  10   7   0       25.60       22.61     10.87 o 
 -10  -7   0       25.60       17.72      6.58 o 
  10   7   0       25.60       35.97     10.43 o 
 -10  -7   0       25.60       18.32      6.24 o 
 -10  -7   0       25.60       23.99      7.05 o 
 -11  -7   0        9.33        6.45      6.24 o 
  11   7   0        9.33        3.34      9.65 o 
 -11  -7   0        9.33       16.80      6.55 o 
 -11  -7   0        9.33        3.44      5.67 o 
  -7   8   0       27.30       14.85      6.99 o 
  -7   8   0       27.30       34.12      9.31 o 
  -7   8   0       27.30       23.82      7.90 o 
  -7   8   0       27.30       18.76      8.23 o 
  -6   8   0        2.33       -5.57      5.57 o 
  -6   8   0        2.33       -4.25      5.87 o 
  -6   8   0        2.33        9.08      7.26 o 
  -6   8   0        2.33       -3.75      6.14 o 
  -6   8   0        2.33        4.02      6.38 o 
  -5   8   0       53.39       71.64      9.85 o 
  -5   8   0       53.39       61.32      9.99 o 
  -5   8   0       53.39       78.29     10.06 o 
  -5   8   0       53.39       62.97      9.65 o 
  -5   8   0       53.39       66.48      9.82 o 
  -4   8   0       58.61       62.80     10.06 o 
  -4   8   0       58.61       63.78     10.33 o 
  -4   8   0       58.61       63.14      9.82 o 
  -4   8   0       58.61       59.22      9.08 o 
  -4   8   0       58.61       55.17      9.08 o 
  -3   8   0       28.23       22.47      6.75 o 
  -3   8   0       28.23       28.58      7.63 o 
  -3   8   0       28.23       36.04      7.69 o 
  -3   8   0       28.23       38.17      7.80 o 
  -3   8   0       28.23       27.10      7.02 o 
  -2   8   0      270.05      236.92     18.02 o 
  -2   8   0      270.05      229.06     17.68 o 
  -2   8   0      270.05      250.42     17.92 o 
  -2   8   0      270.05      248.09     17.55 o 
   2  -8   0      270.05      241.48     16.91 o 
   1  -8   0      340.58      337.45     21.40 o 
  -1   8   0      340.58      325.63     21.57 o 
  -1   8   0      340.58      327.73     21.20 o 
  -1   8   0      340.58      354.02     21.77 o 
  -1   8   0      340.58      303.46     20.86 o 
   0  -8   0      572.74      605.69     31.97 o 
   0  -8   0      572.74      552.02     32.58 o 
   0   8   0      572.74      624.36     33.45 o 
   0   8   0      572.74      542.06     32.34 o 
   0   8   0      572.74      577.24     33.18 o 
   0  -8   0      572.74      613.32     32.00 o 
   0   8   0      572.74      599.45     33.01 o 
   0   8   0      572.74      610.32     33.25 o 
   1   8   0      459.19      434.79     24.91 o 
   1   8   0      459.19      356.21     23.73 o 
  -1  -8   0      459.19      394.19     24.61 o 
  -1  -8   0      459.19      430.51     23.93 o 
   1   8   0      459.19      386.12     24.37 o 
   1   8   0      459.19      413.36     24.37 o 
  -2  -8   0      966.95      993.16     50.21 o 
   2   8   0      966.95      921.74     49.20 o 
   2   8   0      966.95      946.39     49.37 o 
   2   8   0      966.95      922.92     54.60 o 
  -2  -8   0      966.95      974.89     49.57 o 
   2   8   0      966.95      926.00     49.64 o 
  -2  -8   0      966.95     1009.57     49.64 o 
  -3  -8   0      735.34      657.83     36.23 o 
   3   8   0      735.34      693.41     36.12 o 
   3   8   0      735.34      665.25     35.92 o 
   3   8   0      735.34      686.29     36.53 o 
  -3  -8   0      735.34      633.96     36.77 o 
  -3  -8   0      735.34      691.28     36.63 o 
   3   8   0      735.34      643.92     39.97 o 
   4   8   0      200.92      189.94     16.84 o 
   4   8   0      200.92      175.63     13.50 o 
  -4  -8   0      200.92      183.39     14.04 o 
  -4  -8   0      200.92      184.00     15.46 o 
  -4  -8   0      200.92      184.61     14.17 o 
   4   8   0      200.92      181.43     14.61 o 
   4   8   0      200.92      192.77     13.80 o 
  -4  -8   0      200.92      206.81     15.25 o 
  -5  -8   0       25.87       18.56      6.34 o 
  -5  -8   0       25.87       11.95      6.95 o 
  -5  -8   0       25.87       16.64      5.80 o 
   5   8   0       25.87       36.01      6.11 o 
   5   8   0       25.87       41.20      9.08 o 
  -5  -8   0       25.87       24.13      6.31 o 
  -5  -8   0       25.87       23.08      6.21 o 
   5   8   0       25.87        6.38      6.07 o 
  -6  -8   0       26.01       26.35      6.68 o 
   6   8   0       26.01       26.59      7.96 o 
   6   8   0       26.01       25.07      6.34 o 
   6   8   0       26.01       28.75      8.77 o 
  -6  -8   0       26.01       23.39      6.11 o 
  -6  -8   0       26.01       22.58      7.15 o 
  -7  -8   0      187.98      203.91     15.83 o 
  -7  -8   0      187.98      188.79     16.50 o 
   7   8   0      187.98      194.25     17.75 o 
   7   8   0      187.98      211.80     18.93 o 
  -7  -8   0      187.98      203.03     15.49 o 
   8   8   0        3.18        7.32      6.99 o 
  -8  -8   0        3.18       -3.21      4.79 o 
  -8  -8   0        3.18        0.54      4.93 o 
   8   8   0        3.18        0.81      7.46 o 
  -8  -8   0        3.18       -5.87      5.87 o 
   9   8   0       49.17       43.46     11.41 o 
  -9  -8   0       49.17       37.96      8.23 o 
   9   8   0       49.17       44.98     10.97 o 
  -9  -8   0       49.17       55.11      8.88 o 
  -9  -8   0       49.17       57.70      9.65 o 
  10   8   0        3.21       -0.84      8.20 o 
 -10  -8   0        3.21       -0.84      5.10 o 
 -10  -8   0        3.21       -4.86      5.67 o 
  10   8   0        3.21       -0.98      8.00 o 
 -10  -8   0        3.21       -4.86      6.41 o 
 -11  -8   0        6.34        4.32      6.75 o 
 -11  -8   0        6.34       -1.32      6.14 o 
  11   8   0        6.34        6.18      9.25 o 
 -11  -8   0        6.34       12.92      7.36 o 
  11   8   0        6.34       14.54     10.16 o 
  -6   9   0       22.51       37.83      9.95 o 
  -6   9   0       22.51       33.64      8.74 o 
  -6   9   0       22.51       37.05      9.45 o 
  -5   9   0       36.82       43.94      9.41 o 
  -5   9   0       36.82       29.19      8.57 o 
  -5   9   0       36.82       23.35      8.81 o 
  -4   9   0       15.17       11.51      7.12 o 
  -4   9   0       15.17       17.78      8.03 o 
  -4   9   0       15.17        7.02      7.26 o 
  -3   9   0       39.88       24.06      8.27 o 
  -3   9   0       39.88       24.03      8.00 o 
  -3   9   0       39.88       28.68      7.63 o 
  -2   9   0       31.97       39.85      8.94 o 
  -2   9   0       31.97       36.75      9.25 o 
  -2   9   0       31.97       18.83      7.49 o 
  -1   9   0       14.36        2.26      5.91 o 
  -1   9   0       14.36       11.78      6.78 o 
   1  -9   0       14.36        8.94      6.55 o 
  -1   9   0       14.36       18.90      7.26 o 
   0  -9   0       88.73      142.85     13.94 o 
   0   9   0       88.73      166.40     14.75 o 
   0   9   0       88.73      147.34     13.46 o 
   0   9   0       88.73      121.25     12.89 o 
  -1  -9   0        0.71       -6.48      6.48 o 
  -1  -9   0        0.71        2.26      2.63 o 
   1   9   0        0.71       -5.77      6.34 o 
  -1  -9   0        0.71        0.10      4.49 o 
   1   9   0        0.71       -1.45      5.33 o 
   1   9   0        0.71        0.34      6.04 o 
  -2  -9   0       25.53       28.35      6.38 o 
  -2  -9   0       25.53       17.72      7.39 o 
   2   9   0       25.53       16.47      6.88 o 
   2   9   0       25.53       20.21      6.45 o 
   2   9   0       25.53       40.26     11.37 o 
   2   9   0       25.53       20.11      6.61 o 
  -2  -9   0       25.53       24.09      6.07 o 
   3   9   0      186.98      149.88     13.33 o 
   3   9   0      186.98      160.41     14.17 o 
  -3  -9   0      186.98      188.89     14.28 o 
   3   9   0      186.98      168.94     17.04 o 
  -3  -9   0      186.98      171.58     15.42 o 
  -3  -9   0      186.98      182.34     13.97 o 
   3   9   0      186.98      186.93     14.17 o 
  -4  -9   0      763.21      733.59     40.24 o 
   4   9   0      763.21      710.13     44.46 o 
   4   9   0      763.21      726.00     40.27 o 
   4   9   0      763.21      727.48     39.36 o 
  -4  -9   0      763.21      747.23     40.88 o 
  -4  -9   0      763.21      732.85     40.07 o 
  -5  -9   0       93.20       67.73      9.55 o 
   5   9   0       93.20       81.83     10.06 o 
  -5  -9   0       93.20       81.19     11.00 o 
  -5  -9   0       93.20       81.80      9.89 o 
   5   9   0       93.20       80.75     12.38 o 
   6   9   0      240.33      204.52     18.83 o 
  -6  -9   0      240.33      228.14     17.75 o 
   6   9   0      240.33      226.99     19.30 o 
  -6  -9   0      240.33      231.21     16.98 o 
  -6  -9   0      240.33      218.02     16.54 o 
   6   9   0      240.33      195.07     15.66 o 
   7   9   0       11.28       31.48      9.35 o 
  -7  -9   0       11.28       19.47      7.53 o 
  -7  -9   0       11.28       13.43      6.58 o 
  -7  -9   0       11.28        8.67      6.18 o 
   7   9   0       11.28       22.88      8.98 o 
  -8  -9   0       56.94       67.66     10.76 o 
   8   9   0       56.94       98.06     14.04 o 
  -8  -9   0       56.94       56.73      9.72 o 
  -8  -9   0       56.94       59.80      9.72 o 
   8   9   0       56.94       67.05     12.69 o 
  -9  -9   0       59.04       76.26     11.61 o 
  -9  -9   0       59.04       68.13     10.36 o 
   9   9   0       59.04       58.99     12.82 o 
  -9  -9   0       59.04       37.15      8.77 o 
   9   9   0       59.04       72.28     13.09 o 
 -10  -9   0        2.66        5.20      7.59 o 
 -10  -9   0        2.66        0.74      6.48 o 
  10   9   0        2.66       13.84      9.75 o 
  10   9   0        2.66        8.84      9.58 o 
 -10  -9   0        2.66        1.08      6.41 o 
 -11  -9   0        0.30       12.49      7.90 o 
  11   9   0        0.30       -3.68      9.62 o 
 -11  -9   0        0.30        6.61      7.26 o 
  11   9   0        0.30        2.16      9.38 o 
 -11  -9   0        0.30       -6.68      6.68 o 
  -5  10   0       42.56       67.93     12.45 o 
  -5  10   0       42.56       69.21     11.95 o 
  -5  10   0       42.56       53.55     11.00 o 
  -4  10   0        6.60        6.45      8.13 o 
  -4  10   0        6.60        6.18      7.19 o 
  -4  10   0        6.60        3.17      7.42 o 
  -3  10   0       51.96       77.61     11.91 o 
  -3  10   0       51.96       69.48     11.00 o 
  -3  10   0       51.96       60.00     10.83 o 
  -2  10   0       24.07       13.16      7.39 o 
  -2  10   0       24.07       14.17      8.23 o 
  -2  10   0       24.07       23.45      8.57 o 
   1 -10   0       78.15       87.98     10.73 o 
  -1  10   0       78.15       81.09     11.41 o 
  -1  10   0       78.15       56.66     10.06 o 
  -1  10   0       78.15       93.75     11.84 o 
   0  10   0       48.24       46.80      9.62 o 
   0  10   0       48.24       41.10      8.64 o 
   0 -10   0       48.24       42.38      8.84 o 
   0  10   0       48.24       46.97      8.71 o 
   1  10   0      656.14      594.68     35.71 o 
   1  10   0      656.14      586.99     34.80 o 
   1  10   0      656.14      631.11     35.41 o 
  -1 -10   0      656.14      594.85     35.41 o 
   2  10   0       19.30       17.78      6.88 o 
   2  10   0       19.30       17.28      6.92 o 
  -2 -10   0       19.30        3.78      6.95 o 
   2  10   0       19.30       22.20      8.20 o 
   2  10   0       19.30       21.90     10.66 o 
   3  10   0     1586.35     1393.75     81.83 o 
   3  10   0     1586.35     1485.04     76.02 o 
  -3 -10   0     1586.35     1519.79     75.52 o 
  -3 -10   0     1586.35     1477.71     75.31 o 
  -3 -10   0     1586.35     1529.99     76.29 o 
  -4 -10   0      197.53      158.92     14.61 o 
  -4 -10   0      197.53      162.43     15.39 o 
  -4 -10   0      197.53      157.10     15.09 o 
   4  10   0      197.53      188.08     15.63 o 
   4  10   0      197.53      150.55     17.45 o 
   5  10   0       24.73       33.61     10.63 o 
   5  10   0       24.73       18.76      7.32 o 
  -5 -10   0       24.73       28.04      7.26 o 
  -5 -10   0       24.73       23.79      8.44 o 
  -5 -10   0       24.73       15.73      7.12 o 
   6  10   0       46.08       61.72      9.38 o 
   6  10   0       46.08       41.03     11.17 o 
  -6 -10   0       46.08       43.67      9.68 o 
  -6 -10   0       46.08       45.22      8.98 o 
   6  10   0       46.08       57.47     11.20 o 
  -6 -10   0       46.08       50.25      9.18 o 
   7  10   0       11.31       20.15      8.84 o 
   7  10   0       11.31       22.98     10.19 o 
  -7 -10   0       11.31       12.62      7.32 o 
  -7 -10   0       11.31        7.39      7.46 o 
  -7 -10   0       11.31       -5.40      7.53 o 
   8  10   0       39.00       48.05     12.22 o 
  -8 -10   0       39.00       38.30      9.25 o 
  -8 -10   0       39.00       42.18      9.28 o 
   8  10   0       39.00       36.98     10.83 o 
  -8 -10   0       39.00       47.68     10.83 o 
   9  10   0       28.98       28.18     11.44 o 
  -9 -10   0       28.98       22.44      8.20 o 
   9  10   0       28.98       45.29     12.49 o 
  -9 -10   0       28.98       17.99      7.90 o 
  -9 -10   0       28.98       33.81      9.55 o 
 -10 -10   0       24.33       30.51      9.18 o 
 -10 -10   0       24.33       25.54      8.57 o 
 -10 -10   0       24.33       24.50     10.02 o 
  10  10   0       24.33       27.50     11.68 o 
  10  10   0       24.33       36.04     12.35 o 
  -4  11   0       20.13       12.22      8.84 o 
  -4  11   0       20.13       29.02     10.66 o 
  -4  11   0       20.13       42.18     10.12 o 
  -3  11   0        0.07        4.59      8.20 o 
  -3  11   0        0.07       -3.78      7.76 o 
  -3  11   0        0.07       -1.32      6.72 o 
  -2  11   0        2.75       -0.81      7.05 o 
  -2  11   0        2.75       10.19      8.37 o 
  -2  11   0        2.75        5.64      7.93 o 
  -1  11   0        4.68        5.10      7.96 o 
  -1  11   0        4.68       -5.74      6.68 o 
  -1  11   0        4.68        2.19      6.82 o 
   0  11   0        3.07        8.81      7.53 o 
   0  11   0        3.07       -1.21      7.36 o 
   0  11   0        3.07       -0.44      7.19 o 
   0 -11   0        3.07        4.42      7.29 o 
   1  11   0       19.34        9.08      7.05 o 
  -1 -11   0       19.34       27.94      8.71 o 
   1  11   0       19.34       18.39      8.47 o 
   1  11   0       19.34       20.25      8.03 o 
   2  11   0        5.39        1.69      7.49 o 
  -2 -11   0        5.39        7.90      7.36 o 
   2  11   0        5.39        4.18     10.12 o 
   3  11   0       86.63       82.88     14.07 o 
  -3 -11   0       86.63       77.28     11.81 o 
   3  11   0       86.63       62.16     11.71 o 
  -4 -11   0       32.86       39.28     10.12 o 
   4  11   0       32.86       27.94     10.43 o 
   4  11   0       32.86       22.34      9.08 o 
  -5 -11   0       28.01       11.47      8.07 o 
  -5 -11   0       28.01       19.47      6.75 o 
  -5 -11   0       28.01       28.92      7.83 o 
   5  11   0       28.01       30.57     10.09 o 
   5  11   0       28.01       31.62      8.23 o 
  -6 -11   0       98.23      114.64     13.50 o 
   6  11   0       98.23      123.44     16.06 o 
  -6 -11   0       98.23       87.10     12.65 o 
   6  11   0       98.23      129.96     13.53 o 
  -6 -11   0       98.23      133.94     14.71 o 
   6  11   0       98.23      144.26     16.33 o 
  -7 -11   0      299.63      251.60     21.09 o 
   7  11   0      299.63      263.18     23.25 o 
  -7 -11   0      299.63      301.85     22.34 o 
  -7 -11   0      299.63      234.05     20.52 o 
   7  11   0      299.63      268.91     24.06 o 
   8  11   0        9.41       30.51     11.88 o 
   8  11   0        9.41       12.92     10.09 o 
  -8 -11   0        9.41       11.07      7.73 o 
  -8 -11   0        9.41       10.22      7.76 o 
  -8 -11   0        9.41       11.74      9.04 o 
  -9 -11   0       75.09       69.35     11.71 o 
   9  11   0       75.09       77.61     14.98 o 
   9  11   0       75.09       69.79     14.41 o 
  -9 -11   0       75.09       58.78     11.30 o 
  -9 -11   0       75.09       61.75     11.88 o 
 -10 -11   0        1.58       -4.86      8.30 o 
  10  11   0        1.58        1.72      9.18 o 
 -10 -11   0        1.58       -1.82      8.13 o 
 -10 -11   0        1.58        2.06      7.93 o 
  10  11   0        1.58        0.74      9.79 o 
  -3  12   0        2.29       -7.15      7.15 o 
  -3  12   0        2.29       -1.38      8.94 o 
  -3  12   0        2.29       17.31     10.49 o 
  -2  12   0        0.23       -8.00      8.23 o 
  -2  12   0        0.23       -6.95      6.95 o 
  -2  12   0        0.23       -7.83      7.83 o 
  -1  12   0        2.16       15.66      8.40 o 
  -1  12   0        2.16       -4.22      7.83 o 
   0  12   0       17.19       -1.08      8.03 o 
   1  12   0        0.57       -5.43      7.42 o 
  -1 -12   0        0.57        3.37      7.05 o 
   1  12   0        0.57       -3.58     12.25 o 
   2  12   0       71.17       78.59     16.60 o 
   2  12   0       71.17      108.09     13.90 o 
  -2 -12   0       71.17      101.88     13.33 o 
  -3 -12   0       13.28        9.58      8.44 o 
   3  12   0       13.28       18.76     11.54 o 
   3  12   0       13.28       15.32      9.01 o 
   4  12   0       14.86       19.50      9.25 o 
   4  12   0       14.86       35.63     12.05 o 
  -4 -12   0       14.86       16.40      9.08 o 
  -5 -12   0        3.97       -0.37      7.80 o 
   5  12   0        3.97       14.07      8.27 o 
   5  12   0        3.97       11.00      9.92 o 
   6  12   0        0.78        3.75      9.55 o 
   6  12   0        0.78       -6.61      6.72 o 
   6  12   0        0.78        1.35      8.10 o 
  -6 -12   0        0.78       -5.03      8.20 o 
  -7 -12   0        8.53       21.93      9.99 o 
   7  12   0        8.53       15.22     10.80 o 
   7  12   0        8.53        7.56      9.48 o 
  -7 -12   0        8.53        0.17      7.56 o 
  -8 -12   0       29.37       44.37     12.08 o 
  -8 -12   0       29.37       30.78     10.36 o 
   8  12   0       29.37       41.54     12.05 o 
   8  12   0       29.37       39.82     12.62 o 
  -8 -12   0       29.37       52.14     11.17 o 
   9  12   0       53.28       52.47     14.54 o 
  -9 -12   0       53.28       48.86     11.68 o 
  -9 -12   0       53.28       38.67     10.83 o 
   9  12   0       53.28       34.56     12.89 o 
  -9 -12   0       53.28       61.89     12.96 o 
  -1  13   0        2.13        1.75     10.36 o 
   0  13   0        1.55        1.55      9.21 o 
  -1 -13   0        2.20        6.85      8.64 o 
   1  13   0        2.20      -11.81     11.81 o 
   1  13   0        2.20       -2.36      8.74 o 
   2  13   0        4.48       -0.44     12.18 o 
  -2 -13   0        4.48       -1.79      7.63 o 
   2  13   0        4.48        4.35      8.44 o 
  -3 -13   0        0.00       -1.28      7.93 o 
   3  13   0        0.00       -6.18     10.36 o 
   3  13   0        0.00       -5.20      8.74 o 
   4  13   0       15.31       14.71      9.21 o 
  -4 -13   0       15.31        7.36      9.31 o 
   4  13   0       15.31       17.04     11.37 o 
   5  13   0       30.86       32.80     12.42 o 
  -5 -13   0       30.86       29.73     11.00 o 
   5  13   0       30.86       27.10     10.12 o 
   6  13   0        0.64        6.14      8.71 o 
   6  13   0        0.64       14.65     10.02 o 
   6  13   0        0.64       -6.75      6.75 o 
  -6 -13   0        0.64       -0.57      8.87 o 
   7  13   0        5.77        0.91      9.79 o 
  -7 -13   0        5.77       27.23     10.76 o 
   7  13   0        5.77       21.77     11.07 o 
  -8 -13   0        3.80       14.65     10.80 o 
   8  13   0        3.80       -3.31      9.82 o 
   8  13   0        3.80       18.76     11.41 o 
  -2 -14   0       44.05       52.24     12.79 o 
   2  14   0       44.05       64.59     14.00 o 
   2  14   0       44.05       56.52     16.47 o 
   3  14   0       39.38       40.97     14.38 o 
  -3 -14   0       39.38       50.04     12.38 o 
   3  14   0       39.38       32.02     12.15 o 
   4  14   0       29.19       16.47     10.76 o 
  -4 -14   0       29.19       41.14     12.08 o 
   4  14   0       29.19       24.50     12.69 o 
   5  14   0       13.46       18.05     11.91 o 
  -5 -14   0       13.46       19.54     10.49 o 
   5  14   0       13.46       20.21     10.36 o 
  -6 -14   0        0.63       13.70     10.63 o 
   6  14   0        0.63        1.38     10.19 o 
   6  14   0        0.63       -6.85      8.87 o 
  -6 -14   1       18.86       12.15     10.80 o 
   5  14  -1        0.04        2.83      9.08 o 
   5  14  -1        0.04       19.20     11.88 o 
  -5 -14   1        0.04        1.18      9.14 o 
  -4 -14   1        7.76       13.26     10.22 o 
   4  14  -1        7.76       21.16     10.63 o 
   4  14  -1        7.76       23.25     12.01 o 
   3  14  -1       16.60       23.42     11.74 o 
   3  14  -1       16.60       32.93     13.90 o 
  -3 -14   1       16.60       27.27     11.20 o 
   2  14  -1        0.37       29.02     12.15 o 
   2  14  -1        0.37        4.15     13.16 o 
  -2 -14   1        0.37        4.25      8.50 o 
   8  13  -1       48.04       53.55     15.32 o 
  -8 -13   1       48.04       55.21     13.87 o 
   8  13  -1       48.04       52.51     13.97 o 
   7  13  -1        7.84       18.19     11.57 o 
  -7 -13   1        7.84        3.00      8.98 o 
   7  13  -1        7.84       -0.37      9.68 o 
  -6 -13   1        9.11       12.32      9.89 o 
   6  13  -1        9.11       10.60      9.72 o 
   6  13  -1        9.11        5.64      8.13 o 
  -5 -13   1       27.95       37.32     11.71 o 
   5  13  -1       27.95       34.25     10.53 o 
   5  13  -1       27.95       46.40     13.23 o 
   4  13  -1        2.53       -0.67      8.23 o 
   4  13  -1        2.53       16.06     11.07 o 
  -4 -13   1        2.53        1.69      8.33 o 
   3  13  -1       15.49        3.14     10.02 o 
   3  13  -1       15.49       26.29     11.74 o 
  -3 -13   1       15.49        7.80      9.28 o 
  -2 -13   1        5.92       12.59      9.01 o 
   2  13  -1        5.92       -2.19      8.84 o 
   2  13  -1        5.92       17.28     11.64 o 
   1  13  -1        0.00      -11.78     11.78 o 
   1  13  -1        0.00       -8.37      8.50 o 
  -1 -13   1        0.00       12.69      8.81 o 
   0  13  -1       11.10       -5.84     14.51 o 
   0  13  -1       11.10       34.39     11.51 o 
  -1  13  -1       12.03        3.75     10.09 o 
  -9 -12   1        1.36       10.26      8.91 o 
  -9 -12   1        1.36        6.01      8.71 o 
   9  12  -1        1.36       14.48     10.66 o 
  -9 -12   1        1.36       18.86     10.46 o 
   9  12  -1        1.36       27.13     12.08 o 
  -8 -12   1        4.47        3.21      8.13 o 
   8  12  -1        4.47       35.63     12.49 o 
  -8 -12   1        4.47        5.40      8.30 o 
  -8 -12   1        4.47       10.39      9.72 o 
   8  12  -1        4.47       22.17     11.07 o 
   7  12  -1       21.27       28.01     11.34 o 
  -7 -12   1       21.27       15.79      9.79 o 
  -7 -12   1       21.27       12.92      8.30 o 
   7  12  -1       21.27       21.36     10.22 o 
   6  12  -1        2.20       10.70      8.87 o 
   6  12  -1        2.20       -2.23      7.26 o 
  -6 -12   1        2.20        2.02      8.67 o 
   5  12  -1      169.93      173.87     19.98 o 
   5  12  -1      169.93      192.93     17.82 o 
  -5 -12   1      169.93      181.29     18.32 o 
  -4 -12   1       70.59       45.22     11.20 o 
   4  12  -1       70.59       52.74     12.72 o 
   4  12  -1       70.59       67.83     12.05 o 
   3  12  -1       66.54       77.11     12.79 o 
   3  12  -1       66.54       96.92     15.62 o 
  -3 -12   1       66.54       57.84     11.88 o 
  -2 -12   1      131.64      143.93     15.32 o 
   2  12  -1      131.64      132.83     18.56 o 
   2  12  -1      131.64      115.31     15.08 o 
   1  12  -1        0.28       -9.55     10.39 o 
  -1 -12   1        0.28        8.50      7.39 o 
   1  12  -1        0.28       -5.33      7.59 o 
   0  12  -1       11.03        5.23      8.40 o 
  -1  12  -1        0.54        1.18      8.30 o 
  -1  12  -1        0.54       -7.05      7.05 o 
  -2  12  -1        0.11       -7.22      7.22 o 
  -2  12  -1        0.11       -7.49      7.49 o 
  -2  12  -1        0.11       -7.96      7.96 o 
  -3  12  -1        0.02       -3.88      8.64 o 
  -3  12  -1        0.02       -6.51      7.36 o 
  -3  12  -1        0.02        4.99      9.45 o 
 -10 -11   1      182.12      178.62     18.66 o 
  10  11  -1      182.12      193.07     22.58 o 
  10  11  -1      182.12      206.80     23.18 o 
 -10 -11   1      182.12      211.66     19.57 o 
 -10 -11   1      182.12      198.10     18.86 o 
   9  11  -1        0.82       19.17     10.80 o 
  -9 -11   1        0.82       -1.38      6.88 o 
   9  11  -1        0.82        5.43      9.41 o 
  -9 -11   1        0.82       -5.16      6.48 o 
  -9 -11   1        0.82        3.78      8.33 o 
   8  11  -1      115.45      161.34     19.17 o 
  -8 -11   1      115.45      138.09     15.12 o 
   8  11  -1      115.45      117.34     17.04 o 
  -8 -11   1      115.45      117.57     14.68 o 
  -8 -11   1      115.45      123.34     15.32 o 
  -7 -11   1       18.12        8.98      7.86 o 
   7  11  -1       18.12       21.43      9.65 o 
  -7 -11   1       18.12       -1.11      6.88 o 
   7  11  -1       18.12       12.11      9.72 o 
  -7 -11   1       18.12       21.29      9.38 o 
  -6 -11   1       50.58       42.18      9.75 o 
  -6 -11   1       50.58       40.56      9.92 o 
   6  11  -1       50.58       57.77     12.62 o 
  -6 -11   1       50.58       53.12     11.10 o 
   6  11  -1       50.58       55.98     10.22 o 
   6  11  -1       50.58       81.73     13.16 o 
   5  11  -1       14.63        9.08      9.25 o 
  -5 -11   1       14.63       14.92      6.28 o 
   5  11  -1       14.63       13.09      7.26 o 
  -5 -11   1       14.63       10.26      8.07 o 
  -5 -11   1       14.63       -0.13      5.43 o 
   4  11  -1      158.78      148.35     15.42 o 
   4  11  -1      158.78      167.05     18.46 o 
  -4 -11   1      158.78      146.16     15.66 o 
   3  11  -1       49.27       94.49     12.72 o 
   3  11  -1       49.27       83.49     13.84 o 
  -3 -11   1       49.27       62.16     11.44 o 
   2  11  -1       59.91       36.82     12.22 o 
  -2 -11   1       59.91       49.10      9.95 o 
   2  11  -1       59.91       44.58      9.68 o 
   1  11  -1       89.14       81.60     12.45 o 
  -1 -11   1       89.14       84.97     12.01 o 
   1  11  -1       89.14       85.28     11.68 o 
   1  11  -1       89.14       83.69     16.10 o 
   0 -11   1       83.73       95.70     12.32 o 
   0  11  -1       83.73       74.21     12.01 o 
   0  11  -1       83.73       89.46     13.06 o 
   0  11  -1       83.73       96.11     12.55 o 
  -1  11  -1       93.07       89.83     12.49 o 
  -1  11  -1       93.07       90.84     12.38 o 
  -1  11  -1       93.07       89.39     12.79 o 
  -2  11  -1       65.12       49.20     11.30 o 
  -2  11  -1       65.12       59.73     11.88 o 
  -2  11  -1       65.12       67.86     11.47 o 
  -3  11  -1        5.75        6.55      7.39 o 
  -3  11  -1        5.75        2.77      7.66 o 
  -3  11  -1        5.75        0.84      8.27 o 
  -4  11  -1        0.34       -7.96      7.96 o 
  -4  11  -1        0.34        6.07      8.13 o 
  -4  11  -1        0.34       -3.95      7.93 o 
  10  10  -1       18.50        3.34     10.09 o 
 -10 -10   1       18.50       31.28     10.06 o 
 -10 -10   1       18.50       28.18      9.18 o 
 -10 -10   1       18.50       31.25      9.31 o 
  10  10  -1       18.50       30.74     11.44 o 
  -9 -10   1        6.71        9.08      8.23 o 
   9  10  -1        6.71        4.49      9.41 o 
  -9 -10   1        6.71        1.69      6.45 o 
   9  10  -1        6.71       24.57     10.49 o 
  -9 -10   1        6.71        4.76      7.29 o 
   8  10  -1        1.02        4.42      9.25 o 
  -8 -10   1        1.02        0.20      6.45 o 
   8  10  -1        1.02        5.50      8.71 o 
  -8 -10   1        1.02       11.84      7.39 o 
  -8 -10   1        1.02       -6.92      6.92 o 
   7  10  -1      117.25      136.07     16.10 o 
  -7 -10   1      117.25      107.68     13.16 o 
  -7 -10   1      117.25      116.56     14.07 o 
   7  10  -1      117.25      142.85     16.54 o 
  -7 -10   1      117.25      112.68     13.06 o 
   6  10  -1      213.14      213.25     19.71 o 
  -6 -10   1      213.14      229.93     18.66 o 
   6  10  -1      213.14      221.05     17.41 o 
  -6 -10   1      213.14      234.52     18.16 o 
   6  10  -1      213.14      200.94     19.24 o 
  -6 -10   1      213.14      191.18     17.11 o 
   5  10  -1      178.33      187.06     16.10 o 
  -5 -10   1      178.33      193.44     17.21 o 
   5  10  -1      178.33      183.38     18.39 o 
  -5 -10   1      178.33      180.04     15.56 o 
  -5 -10   1      178.33      161.38     14.85 o 
   4  10  -1      264.51      233.27     19.64 o 
  -4 -10   1      264.51      257.51     19.88 o 
   4  10  -1      264.51      275.77     23.02 o 
  -4 -10   1      264.51      258.65     19.34 o 
  -4 -10   1      264.51      277.76     19.54 o 
  -3 -10   1       53.52       54.23      9.01 o 
  -3 -10   1       53.52       58.35      9.95 o 
   3  10  -1       53.52       84.06     10.87 o 
  -3 -10   1       53.52       36.99      8.07 o 
   3  10  -1       53.52       59.46     13.03 o 
  -2 -10   1      250.86      252.48     19.30 o 
   2  10  -1      250.86      302.43     20.25 o 
   2  10  -1      250.86      226.49     17.75 o 
   2  10  -1      250.86      243.09     18.19 o 
   2  10  -1      250.86      209.38     22.14 o 
   1  10  -1       67.12       56.66     10.06 o 
   1  10  -1       67.12       64.05     10.36 o 
  -1 -10   1       67.12       64.69     10.63 o 
   1  10  -1       67.12       61.92     10.22 o 
   0  10  -1       71.53       78.83     10.53 o 
   0  10  -1       71.53       80.82     10.46 o 
   0 -10   1       71.53       92.23     11.24 o 
   0  10  -1       71.53       52.34     10.56 o 
  -1  10  -1       13.76       11.71      6.95 o 
  -1  10  -1       13.76        2.70      7.19 o 
   1 -10   1       13.76       10.60      6.85 o 
  -1  10  -1       13.76       11.24      7.69 o 
  -2  10  -1        0.00       -3.41      6.68 o 
  -2  10  -1        0.00       -2.19      6.04 o 
  -2  10  -1        0.00       -6.28      6.28 o 
  -3  10  -1       11.19       15.76      8.13 o 
  -3  10  -1       11.19       11.78      7.42 o 
  -3  10  -1       11.19       20.01      8.81 o 
  -4  10  -1        0.52        1.82      7.59 o 
  -4  10  -1        0.52        0.27      7.83 o 
  -4  10  -1        0.52       -1.18      6.41 o 
  -5  10  -1        4.01        6.92      8.60 o 
  -5  10  -1        4.01        8.30      9.11 o 
  -5  10  -1        4.01       -3.51      7.26 o 
 -11  -9   1       36.67       41.10      9.79 o 
 -11  -9   1       36.67       31.89      9.62 o 
  11   9  -1       36.67       46.67     13.46 o 
 -11  -9   1       36.67       51.80     10.26 o 
  11   9  -1       36.67       53.55     14.00 o 
 -10  -9   1       35.16       37.66      9.31 o 
  10   9  -1       35.16       41.47     12.65 o 
 -10  -9   1       35.16       29.86      8.81 o 
  10   9  -1       35.16       49.94     12.72 o 
 -10  -9   1       35.16       29.16      9.11 o 
   9   9  -1      266.81      255.31     23.32 o 
   9   9  -1      266.81      252.88     23.69 o 
  -9  -9   1      266.81      247.21     19.71 o 
  -9  -9   1      266.81      267.49     20.05 o 
  -9  -9   1      266.81      254.03     20.28 o 
  -8  -9   1       12.75       20.11      7.26 o 
  -8  -9   1       12.75       15.32      6.92 o 
  -8  -9   1       12.75       14.44      7.96 o 
   8   9  -1       12.75        4.12      8.10 o 
   8   9  -1       12.75       23.15      9.89 o 
  -7  -9   1      110.57      105.26     11.54 o 
  -7  -9   1      110.57       87.77     11.24 o 
   7   9  -1      110.57      116.26     14.65 o 
   7   9  -1      110.57      126.31     15.25 o 
  -7  -9   1      110.57       93.78     11.88 o 
  -6  -9   1       34.01       26.73      7.12 o 
  -6  -9   1       34.01       27.97      7.09 o 
   6   9  -1       34.01       44.51     10.02 o 
   6   9  -1       34.01       49.77     10.16 o 
   6   9  -1       34.01       46.40      7.83 o 
  -6  -9   1       34.01       46.06      8.94 o 
   5   9  -1       10.11        5.06      7.29 o 
  -5  -9   1       10.11        2.43      5.03 o 
  -5  -9   1       10.11       10.46      5.20 o 
   5   9  -1       10.11        1.99      5.57 o 
  -5  -9   1       10.11        3.64      6.18 o 
  -4  -9   1       28.30       23.66      6.55 o 
   4   9  -1       28.30       13.60      7.09 o 
   4   9  -1       28.30       33.51      9.55 o 
  -4  -9   1       28.30       31.25      8.54 o 
  -4  -9   1       28.30       23.05      7.02 o 
   3   9  -1       87.69      157.06     13.97 o 
  -3  -9   1       87.69      135.29     13.46 o 
   3   9  -1       87.69      104.44     14.31 o 
   3   9  -1       87.69      146.09     12.18 o 
   3   9  -1       87.69      152.90     12.55 o 
   2   9  -1      462.99      442.54     26.36 o 
   2   9  -1      462.99      418.82     25.96 o 
  -2  -9   1      462.99      452.64     26.16 o 
   2   9  -1      462.99      426.44     26.83 o 
   2   9  -1      462.99      429.79     30.41 o 
  -2  -9   1      462.99      454.63     27.24 o 
  -2  -9   1      462.99      415.41     25.72 o 
   1   9  -1      530.38      444.62     27.51 o 
  -1  -9   1      530.38      474.83     27.21 o 
   1   9  -1      530.38      457.88     27.75 o 
  -1  -9   1      530.38      446.64     28.08 o 
   1   9  -1      530.38      480.84     28.49 o 
   0   9  -1      505.86      429.28     27.04 o 
   0   9  -1      505.86      450.04     27.48 o 
   0   9  -1      505.86      427.80     26.90 o 
   0  -9   1      505.86      464.86     27.24 o 
  -1   9  -1      103.44      117.17     12.38 o 
  -1   9  -1      103.44      128.78     12.79 o 
   1  -9   1      103.44      119.66     12.11 o 
  -1   9  -1      103.44      129.52     13.23 o 
  -2   9  -1      487.95      410.84     26.77 o 
  -2   9  -1      487.95      413.34     26.73 o 
   2  -9   1      487.95      463.39     26.46 o 
  -2   9  -1      487.95      407.90     26.73 o 
  -3   9  -1      249.36      231.28     18.22 o 
  -3   9  -1      249.36      240.19     18.43 o 
  -3   9  -1      249.36      234.99     18.12 o 
  -4   9  -1       65.77       51.90     10.02 o 
  -4   9  -1       65.77       48.19      9.85 o 
  -4   9  -1       65.77       48.32      9.11 o 
  -5   9  -1        6.03        2.33      6.65 o 
  -5   9  -1        6.03        8.47      7.15 o 
  -5   9  -1        6.03        8.71      7.76 o 
  -6   9  -1        1.25       -0.61      6.48 o 
  -6   9  -1        1.25       -6.34      6.34 o 
  -6   9  -1        1.25        6.65      8.37 o 
 -11  -8   1        0.95       10.19      7.29 o 
 -11  -8   1        0.95        0.30      5.87 o 
 -11  -8   1        0.95       -2.63      6.07 o 
  11   8  -1        0.95       -3.78      9.21 o 
 -10  -8   1       33.10       27.10      8.07 o 
  10   8  -1       33.10       30.27     11.20 o 
  10   8  -1       33.10       53.28     12.99 o 
 -10  -8   1       33.10       38.27      8.17 o 
 -10  -8   1       33.10       32.13      8.34 o 
   9   8  -1       69.10       73.77     12.59 o 
  -9  -8   1       69.10       80.48     10.66 o 
  -9  -8   1       69.10       83.12     10.22 o 
  -9  -8   1       69.10       78.76     10.26 o 
   9   8  -1       69.10       65.70     13.23 o 
  -8  -8   1       24.87       30.17      7.29 o 
  -8  -8   1       24.87       16.54      7.05 o 
   8   8  -1       24.87       25.92      9.08 o 
   8   8  -1       24.87        3.41      7.76 o 
  -8  -8   1       24.87       23.22      6.68 o 
  -7  -8   1       14.84       17.24      6.14 o 
   7   8  -1       14.84       13.73      8.30 o 
  -7  -8   1       14.84        4.76      6.45 o 
  -7  -8   1       14.84        4.45      5.57 o 
   7   8  -1       14.84       26.69      8.74 o 
  -6  -8   1       74.75       53.69      8.13 o 
   6   8  -1       74.75       74.51     11.20 o 
   6   8  -1       74.75       60.27      8.34 o 
  -6  -8   1       74.75       68.47      8.98 o 
   6   8  -1       74.75       82.21     12.18 o 
  -6  -8   1       74.75       82.10     10.33 o 
   5   8  -1      213.81      200.33     13.84 o 
  -5  -8   1      213.81      170.57     14.01 o 
  -5  -8   1      213.81      211.67     15.22 o 
   5   8  -1      213.81      159.16     14.95 o 
  -5  -8   1      213.81      164.69     14.85 o 
   5   8  -1      213.81      189.03     17.41 o 
  -5  -8   1      213.81      194.70     15.32 o 
  -5  -8   1      213.81      168.88     14.17 o 
   4   8  -1      267.71      233.52     16.07 o 
  -4  -8   1      267.71      227.34     16.54 o 
  -4  -8   1      267.71      235.64     17.01 o 
   4   8  -1      267.71      283.43     20.35 o 
  -4  -8   1      267.71      232.91     16.64 o 
  -4  -8   1      267.71      250.33     17.28 o 
  -4  -8   1      267.71      236.49     17.72 o 
   4   8  -1      267.71      212.22     15.63 o 
   4   8  -1      267.71      230.62     16.81 o 
   3   8  -1      541.73      538.99     30.08 o 
  -3  -8   1      541.73      513.50     30.18 o 
   3   8  -1      541.73      528.76     29.30 o 
   3   8  -1      541.73      500.78     28.96 o 
  -3  -8   1      541.73      537.64     29.87 o 
  -3  -8   1      541.73      516.03     29.60 o 
   3   8  -1      541.73      497.80     32.61 o 
  -3  -8   1      541.73      521.23     29.57 o 
   2   8  -1        7.75       13.43      9.11 o 
  -2  -8   1        7.75        9.25      4.69 o 
   2   8  -1        7.75        3.21      4.83 o 
  -2  -8   1        7.75        6.99      6.48 o 
  -2  -8   1        7.75        8.81      5.03 o 
   2   8  -1        7.75        6.11      5.77 o 
   2   8  -1        7.75        1.42      5.06 o 
   1   8  -1      722.52      723.08     37.98 o 
   1   8  -1      722.52      682.77     37.41 o 
  -1  -8   1      722.52      560.69     36.06 o 
  -1  -8   1      722.52      753.76     37.47 o 
  -1  -8   1      722.52      762.44     38.32 o 
   1   8  -1      722.52      669.60     37.24 o 
   1   8  -1      722.52      732.23     38.18 o 
   0   8  -1       80.59       59.26      8.10 o 
   0  -8   1       80.59       58.11      6.68 o 
   0   8  -1       80.59       27.81      6.34 o 
  -1   8  -1       86.34       85.85     10.19 o 
   1  -8   1       86.34       83.12      9.79 o 
  -1   8  -1       86.34       91.79      9.99 o 
  -1   8  -1       86.34       94.52     10.16 o 
  -1   8  -1       86.34       83.52     10.36 o 
  -2   8  -1        6.82       -4.39      4.89 o 
  -2   8  -1        6.82        6.38      6.24 o 
   2  -8   1        6.82        6.72      5.70 o 
  -2   8  -1        6.82        3.64      5.91 o 
  -3   8  -1        7.97        7.36      6.24 o 
  -3   8  -1        7.97       -1.92      5.03 o 
  -3   8  -1        7.97       -1.52      5.53 o 
  -4   8  -1        4.87       -2.53      5.84 o 
  -4   8  -1        4.87        4.39      5.77 o 
  -4   8  -1        4.87       -1.08      6.51 o 
  -5   8  -1       10.71        3.00      6.51 o 
  -5   8  -1       10.71       11.00      6.92 o 
  -5   8  -1       10.71       13.53      6.41 o 
  -6   8  -1        2.47        5.74      6.07 o 
  -6   8  -1        2.47        6.72      6.21 o 
  -6   8  -1        2.47        3.85      6.58 o 
  -7   8  -1        9.09       -0.10      6.82 o 
  -7   8  -1        9.09        2.23      6.78 o 
  -7   8  -1        9.09       18.39      8.77 o 
 -11  -7   1       84.52       80.82     10.33 o 
 -11  -7   1       84.52       73.23      9.99 o 
  11   7  -1       84.52       78.83     15.83 o 
 -11  -7   1       84.52       85.17     10.29 o 
  10   7  -1       71.33      110.65     16.30 o 
 -10  -7   1       71.33       65.94      9.68 o 
 -10  -7   1       71.33       78.49      9.72 o 
  10   7  -1       71.33       63.17     12.69 o 
 -10  -7   1       71.33       71.30      9.65 o 
   9   7  -1        7.84        1.08      7.02 o 
  -9  -7   1        7.84       13.94      6.45 o 
  -9  -7   1        7.84        8.47      5.84 o 
   9   7  -1        7.84       19.50      9.41 o 
  -9  -7   1        7.84        9.62      5.84 o 
  -8  -7   1       19.27       13.53      5.37 o 
  -8  -7   1       19.27       16.57      5.53 o 
  -8  -7   1       19.27       17.99      6.34 o 
  -8  -7   1       19.27       20.62      5.47 o 
   8   7  -1       19.27       10.33      7.73 o 
   8   7  -1       19.27       14.31      7.36 o 
   7   7  -1       98.54       94.93     12.08 o 
  -7  -7   1       98.54       76.71      9.01 o 
  -7  -7   1       98.54       96.89      9.75 o 
  -7  -7   1       98.54       81.26      9.38 o 
   7   7  -1       98.54      118.85     13.63 o 
  -7  -7   1       98.54       89.90     10.23 o 
  -7  -7   1       98.54       81.57      9.42 o 
   6   7  -1       45.99       52.00      9.52 o 
   6   7  -1       45.99       48.73      6.48 o 
  -6  -7   1       45.99       36.72      6.75 o 
   6   7  -1       45.99       55.85      9.75 o 
  -6  -7   1       45.99       46.64      7.73 o 
  -6  -7   1       45.99       31.86      6.28 o 
  -6  -7   1       45.99       41.34      7.05 o 
  -6  -7   1       45.99       42.45      6.82 o 
  -5  -7   1       11.58       15.08      6.07 o 
  -5  -7   1       11.58       16.06      5.30 o 
  -5  -7   1       11.58       10.33      4.86 o 
  -5  -7   1       11.58       22.17      5.80 o 
  -5  -7   1       11.58       15.86      5.43 o 
   5   7  -1       11.58       30.13      7.73 o 
   5   7  -1       11.58        8.81      5.53 o 
   4   7  -1       10.32        9.65      4.83 o 
   4   7  -1       10.32       15.35      6.72 o 
  -4  -7   1       10.32        5.33      4.12 o 
   4   7  -1       10.32       11.14      4.22 o 
  -4  -7   1       10.32        5.30      4.22 o 
   4   7  -1       10.32       12.79      4.49 o 
  -4  -7   1       10.32        3.85      3.88 o 
  -4  -7   1       10.32        0.98      3.81 o 
  -4  -7   1       10.32        9.21      4.66 o 
  -4  -7   1       10.32        8.07      5.37 o 
  -4  -7   1       10.32        6.31      4.83 o 
  -3  -7   1      147.15      141.61     11.37 o 
   3   7  -1      147.15      130.64     13.09 o 
   3   7  -1      147.15      125.54     11.27 o 
  -3  -7   1      147.15      139.95     11.34 o 
  -3  -7   1      147.15      126.59     10.73 o 
  -3  -7   1      147.15      125.34     10.70 o 
   3   7  -1      147.15      120.35     10.36 o 
  -3  -7   1      147.15      114.17     11.74 o 
   2   7  -1      217.77      208.98     14.48 o 
  -2  -7   1      217.77      246.14     15.02 o 
   2   7  -1      217.77      213.06     14.58 o 
  -2  -7   1      217.77      222.11     14.65 o 
  -2  -7   1      217.77      215.73     15.52 o 
   2   7  -1      217.77      211.95     14.75 o 
   2   7  -1      217.77      218.29     18.12 o 
  -1  -7   1       31.97       26.39      6.01 o 
  -1  -7   1       31.97       30.81      5.13 o 
   1   7  -1       31.97       31.01      6.11 o 
  -1  -7   1       31.97       25.17      4.72 o 
   1   7  -1       31.97       35.70      5.91 o 
   1   7  -1       31.97       25.44      5.10 o 
   1   7  -1       31.97       34.22      5.53 o 
   0   7  -1      700.12      569.04     32.07 o 
   0   7  -1      700.12      624.95     32.51 o 
   0   7  -1      700.12      576.88     32.55 o 
   0  -7   1      700.12      588.56     31.43 o 
   0   7  -1      700.12      582.95     32.04 o 
   0  -7   1      700.12      598.01     31.53 o 
   0  -7   1      700.12      583.02     32.04 o 
   0   7  -1      700.12      636.09     32.71 o 
  -1   7  -1      878.00      907.08     44.60 o 
  -1   7  -1      878.00      813.48     44.20 o 
   1  -7   1      878.00      866.39     43.96 o 
  -1   7  -1      878.00      843.23     43.99 o 
  -1   7  -1      878.00      862.98     44.23 o 
   1  -7   1      878.00      844.44     42.61 o 
   1  -7   1      878.00      846.91     42.71 o 
  -1   7  -1      878.00      792.01     43.99 o 
  -2   7  -1     2531.69     2531.53    122.65 o 
  -2   7  -1     2531.69     2588.11    122.82 o 
   2  -7   1     2531.69     2550.26    121.91 o 
  -2   7  -1     2531.69     2472.39    122.11 o 
  -2   7  -1     2531.69     2588.18    122.38 o 
  -2   7  -1     2531.69     2556.37    122.85 o 
  -3   7  -1      227.93      215.72     17.28 o 
   3  -7   1      227.93      260.81     16.33 o 
  -3   7  -1      227.93      245.02     17.72 o 
  -3   7  -1      227.93      225.27     16.64 o 
  -3   7  -1      227.93      269.69     17.68 o 
  -3   7  -1      227.93      240.80     17.65 o 
  -3   7  -1      227.93      222.14     16.91 o 
  -4   7  -1      528.32      526.53     29.84 o 
  -4   7  -1      528.32      526.73     30.07 o 
  -4   7  -1      528.32      502.60     29.74 o 
  -4   7  -1      528.32      491.32     29.50 o 
  -4   7  -1      528.32      557.38     29.84 o 
  -4   7  -1      528.32      517.58     29.57 o 
  -5   7  -1       29.40       28.99      6.99 o 
  -5   7  -1       29.40       23.05      6.65 o 
  -5   7  -1       29.40       32.26      7.32 o 
  -5   7  -1       29.40       23.59      6.51 o 
  -5   7  -1       29.40       27.47      6.68 o 
  -6   7  -1        2.46        7.02      5.70 o 
  -6   7  -1        2.46       -2.16      5.50 o 
  -6   7  -1        2.46        3.64      5.43 o 
  -6   7  -1        2.46        4.05      6.24 o 
  -6   7  -1        2.46        2.80      5.23 o 
  -7   7  -1        0.03       -1.32      6.28 o 
  -7   7  -1        0.03       -4.45      5.10 o 
  -7   7  -1        0.03       -5.20      5.20 o 
  -7   7  -1        0.03        2.53      6.31 o 
  -8   7  -1        3.24        6.58      5.77 o 
  -8   7  -1        3.24       -3.37      5.47 o 
  -8   7  -1        3.24       -1.32      6.75 o 
 -12  -6   1        5.40       15.15      5.94 o 
 -12  -6   1        5.40        0.67      5.23 o 
 -11  -6   1       55.71       53.86      8.30 o 
 -11  -6   1       55.71       41.47      7.76 o 
 -11  -6   1       55.71       45.76      8.10 o 
  11   6  -1       55.71       67.63     15.52 o 
 -10  -6   1       32.44       26.62      6.61 o 
 -10  -6   1       32.44       44.21      7.49 o 
  10   6  -1       32.44       25.34     11.10 o 
 -10  -6   1       32.44       38.74      7.05 o 
 -10  -6   1       32.44       45.79      7.22 o 
  -9  -6   1       28.03       26.46      6.58 o 
  -9  -6   1       28.03       20.31      5.87 o 
  -9  -6   1       28.03       24.03      5.87 o 
  -9  -6   1       28.03       18.36      5.53 o 
   9   6  -1       28.03       29.22      9.08 o 
   9   6  -1       28.03       26.39      9.85 o 
  -9  -6   1       28.03       28.58      6.28 o 
   8   6  -1       51.70       74.68     10.87 o 
  -8  -6   1       51.70       67.49      7.76 o 
  -8  -6   1       51.70       61.21      7.42 o 
   8   6  -1       51.70       53.32     10.73 o 
  -8  -6   1       51.70       61.01      7.53 o 
  -8  -6   1       51.70       57.87      7.63 o 
  -8  -6   1       51.70       64.08      8.20 o 
   7   6  -1      201.55      184.50     16.30 o 
  -7  -6   1      201.55      186.73     13.43 o 
  -7  -6   1      201.55      172.72     12.93 o 
  -7  -6   1      201.55      150.92     12.55 o 
   7   6  -1      201.55      192.77     18.26 o 
  -7  -6   1      201.55      189.53     13.84 o 
  -7  -6   1      201.55      181.20     13.20 o 
   6   6  -1      126.05      107.15      9.15 o 
   6   6  -1      126.05      115.42     13.16 o 
  -6  -6   1      126.05      118.05      9.82 o 
  -6  -6   1      126.05      112.21      9.99 o 
  -6  -6   1      126.05      119.63     10.29 o 
  -6  -6   1      126.05      110.72      9.92 o 
   6   6  -1      126.05      128.04     12.89 o 
  -6  -6   1      126.05      111.16     10.73 o 
   5   6  -1       20.09       19.81      6.55 o 
  -5  -6   1       20.09       18.93      5.10 o 
  -5  -6   1       20.09       17.58      4.56 o 
  -5  -6   1       20.09       25.38      4.72 o 
  -5  -6   1       20.09        9.85      5.06 o 
   5   6  -1       20.09       13.94      4.52 o 
  -5  -6   1       20.09       20.65      4.89 o 
   4   6  -1       79.89       80.96      7.59 o 
   4   6  -1       79.89       88.62      9.85 o 
  -4  -6   1       79.89       82.38      8.03 o 
   4   6  -1       79.89       69.89      7.46 o 
  -4  -6   1       79.89       79.07      7.73 o 
  -4  -6   1       79.89       70.53      7.46 o 
  -4  -6   1       79.89       76.47      8.17 o 
  -4  -6   1       79.89       79.10      7.83 o 
   4   6  -1       79.89       74.75      7.15 o 
   3   6  -1        2.53       -0.07      1.01 o 
  -3  -6   1        2.53       10.83      4.05 o 
   3   6  -1        2.53        7.93      5.06 o 
   3   6  -1        2.53        0.51      3.64 o 
  -3  -6   1        2.53       -1.18      3.37 o 
   3   6  -1        2.53        5.33      3.27 o 
  -3  -6   1        2.53        3.24      3.75 o 
  -3  -6   1        2.53        2.40      3.17 o 
  -3  -6   1        2.53        0.30      2.56 o 
   2   6  -1      459.62      455.05     25.08 o 
  -2  -6   1      459.62      465.28     25.22 o 
   2   6  -1      459.62      439.86     24.91 o 
  -2  -6   1      459.62      506.06     25.62 o 
  -2  -6   1      459.62      455.97     25.62 o 
   2   6  -1      459.62      461.20     28.12 o 
  -2  -6   1      459.62      453.43     25.18 o 
  -2  -6   1      459.62      471.53     25.39 o 
   2   6  -1      459.62      460.12     25.49 o 
  -1  -6   1      220.00      289.65     17.15 o 
  -1  -6   1      220.00      282.53     17.52 o 
   1   6  -1      220.00      298.73     17.52 o 
   1   6  -1      220.00      309.26     17.92 o 
  -1  -6   1      220.00      269.70     17.08 o 
   1   6  -1      220.00      314.52     17.55 o 
   1   6  -1      220.00      301.50     17.69 o 
   0  -6   1       38.45       44.31      5.50 o 
   0   6  -1       38.45       53.25      6.51 o 
   0   6  -1       38.45       43.36      5.87 o 
   0   6  -1       38.45       49.91      6.31 o 
   0  -6   1       38.45       55.65      6.78 o 
   0   6  -1       38.45       51.19      6.31 o 
   0   6  -1       38.45       49.74      6.72 o 
  -1   6  -1        0.25       -0.10      2.90 o 
   1  -6   1        0.25       -2.94      3.41 o 
   1  -6   1        0.25        2.23      2.36 o 
  -1   6  -1        0.25        2.67      3.75 o 
  -1   6  -1        0.25       -0.30      3.17 o 
  -1   6  -1        0.25        1.86      3.17 o 
   1  -6   1        0.25        2.16      2.26 o 
  -1   6  -1        0.25        3.31      3.98 o 
  -2   6  -1      172.33      203.30     13.47 o 
   2  -6   1      172.33      209.78     13.26 o 
  -2   6  -1      172.33      209.48     13.70 o 
  -2   6  -1      172.33      185.45     13.26 o 
  -2   6  -1      172.33      194.02     13.23 o 
  -2   6  -1      172.33      169.79     12.79 o 
  -2   6  -1      172.33      191.73     13.57 o 
  -2   6  -1      172.33      185.25     13.06 o 
  -3   6  -1        3.48       -4.12      4.12 o 
  -3   6  -1        3.48        0.03      4.05 o 
   3  -6   1        3.48        0.27      4.02 o 
  -3   6  -1        3.48       -3.78      3.78 o 
  -3   6  -1        3.48       -4.62      4.62 o 
  -3   6  -1        3.48       -3.37      3.37 o 
  -3   6  -1        3.48       -4.52      4.52 o 
  -3   6  -1        3.48        0.30      4.15 o 
  -4   6  -1        8.10        2.97      5.94 o 
  -4   6  -1        8.10        2.06      5.37 o 
  -4   6  -1        8.10        8.71      5.84 o 
  -4   6  -1        8.10        5.43      6.38 o 
  -4   6  -1        8.10       10.46      6.48 o 
  -4   6  -1        8.10        5.64      6.58 o 
  -5   6  -1        9.50        2.67      4.93 o 
  -5   6  -1        9.50       18.29      6.51 o 
  -5   6  -1        9.50        1.45      5.16 o 
  -5   6  -1        9.50        3.88      5.33 o 
  -5   6  -1        9.50        3.58      5.97 o 
  -5   6  -1        9.50       15.15      5.67 o 
  -6   6  -1       28.84       15.29      6.21 o 
  -6   6  -1       28.84       23.08      6.75 o 
  -6   6  -1       28.84       -1.01      5.94 o 
  -6   6  -1       28.84       13.53      6.58 o 
  -6   6  -1       28.84       13.94      6.31 o 
  -6   6  -1       28.84       21.80      6.58 o 
  -7   6  -1       34.48       41.34      7.32 o 
  -7   6  -1       34.48       25.65      6.38 o 
  -7   6  -1       34.48       26.69      6.34 o 
  -7   6  -1       34.48       35.09      6.65 o 
  -7   6  -1       34.48       29.19      6.48 o 
  -8   6  -1       29.76       27.00      7.36 o 
  -8   6  -1       29.76       19.88      6.21 o 
  -8   6  -1       29.76       20.92      6.48 o 
  -8   6  -1       29.76       24.09      6.82 o 
  -8   6  -1       29.76       23.86      6.51 o 
 -12  -5   1       54.48       44.31      6.95 o 
 -12  -5   1       54.48       33.78      6.01 o 
  12   5  -1       54.48       38.84     13.97 o 
 -12  -5   1       54.48       43.46      7.22 o 
 -11  -5   1       57.52       70.36      8.27 o 
  11   5  -1       57.52       83.59     16.00 o 
 -11  -5   1       57.52       59.66      8.07 o 
 -11  -5   1       57.52       68.50      8.17 o 
 -11  -5   1       57.52       57.84      7.59 o 
  10   5  -1      472.06      578.30     39.35 o 
 -10  -5   1      472.06      505.10     28.52 o 
 -10  -5   1      472.06      502.94     28.28 o 
 -10  -5   1      472.06      552.25     28.42 o 
 -10  -5   1      472.06      501.32     28.15 o 
 -10  -5   1      472.06      491.53     28.39 o 
  -9  -5   1        0.09       -3.61      3.61 o 
  -9  -5   1        0.09       -4.39      4.39 o 
  -9  -5   1        0.09       -3.95      3.95 o 
   9   5  -1        0.09        5.43      8.17 o 
  -9  -5   1        0.09       -3.71      3.85 o 
  -9  -5   1        0.09        3.71      4.15 o 
  -8  -5   1       41.45       38.33      5.84 o 
   8   5  -1       41.45       66.85     10.93 o 
  -8  -5   1       41.45       42.45      6.07 o 
  -8  -5   1       41.45       39.11      6.65 o 
  -8  -5   1       41.45       32.19      5.94 o 
  -8  -5   1       41.45       35.37      5.94 o 
   8   5  -1       41.45       46.77      8.67 o 
   7   5  -1       72.19       84.33     10.80 o 
   7   5  -1       72.19       88.11     11.98 o 
  -7  -5   1       72.19       63.38      7.05 o 
  -7  -5   1       72.19       66.58      7.80 o 
  -7  -5   1       72.19       72.82      7.36 o 
  -7  -5   1       72.19       76.81      7.46 o 
  -7  -5   1       72.19       68.50      7.36 o 
  -6  -5   1       91.61       77.14      7.63 o 
  -6  -5   1       91.61       85.75      8.13 o 
  -6  -5   1       91.61       85.72      8.23 o 
  -6  -5   1       91.61       83.42      8.07 o 
   6   5  -1       91.61       81.23     10.90 o 
   6   5  -1       91.61      101.00     10.80 o 
  -6  -5   1       91.61       87.40      7.93 o 
  -5  -5   1      114.50      119.87      9.18 o 
  -5  -5   1      114.50      139.28      9.82 o 
  -5  -5   1      114.50      130.77      9.45 o 
   5   5  -1      114.50      132.43     11.54 o 
   5   5  -1      114.50      129.19      9.08 o 
  -5  -5   1      114.50      130.00      9.38 o 
   5   5  -1      114.50      115.86     12.01 o 
  -5  -5   1      114.50      125.24      9.96 o 
  -4  -5   1       87.31       56.97      6.61 o 
  -4  -5   1       87.31       78.29      7.12 o 
  -4  -5   1       87.31       33.41      5.26 o 
  -4  -5   1       87.31       51.57      5.91 o 
  -3  -5   1        6.79        4.05      3.21 o 
  -3  -5   1        6.79        0.71      3.64 o 
   3   5  -1        6.79        8.64      3.37 o 
   3   5  -1        6.79        9.45      5.03 o 
  -3  -5   1        6.79        5.10      2.77 o 
   3   5  -1        6.79        6.72      3.48 o 
  -3  -5   1        6.79       -3.17      3.17 o 
  -3  -5   1        6.79        8.17      3.24 o 
   3   5  -1        6.79        3.68      2.94 o 
   2   5  -1     1014.25     1016.20     50.97 o 
   2   5  -1     1014.25     1008.02     50.53 o 
   2   5  -1     1014.25     1037.78     50.60 o 
  -2  -5   1     1014.25     1060.38     50.84 o 
  -2  -5   1     1014.25     1035.69     50.94 o 
  -2  -5   1     1014.25      996.71     50.87 o 
  -2  -5   1     1014.25     1030.35     50.80 o 
   2   5  -1     1014.25     1008.36     55.26 o 
   2   5  -1     1014.25     1036.97     50.67 o 
  -2  -5   1     1014.25     1086.12     51.11 o 
   1   5  -1      158.87      165.17     11.34 o 
   1   5  -1      158.87      150.66     11.07 o 
   1   5  -1      158.87      177.42     11.81 o 
  -1  -5   1      158.87      181.81     12.12 o 
   1   5  -1      158.87      215.76     11.98 o 
  -1  -5   1      158.87      157.21     11.00 o 
   1   5  -1      158.87      212.25     11.81 o 
  -1  -5   1      158.87      200.81     11.91 o 
  -1  -5   1      158.87      165.68     11.04 o 
  -1  -5   1      158.87      160.89     11.17 o 
   0  -5   1       57.42       39.65      4.69 o 
   0   5  -1       57.42       52.48      5.80 o 
   0   5  -1       57.42       59.19      5.80 o 
   0   5  -1       57.42       44.95      5.53 o 
   0  -5   1       57.42       49.30      5.94 o 
   0   5  -1       57.42       53.49      5.74 o 
   0   5  -1       57.42       51.46      6.07 o 
  -1   5  -1       31.40       41.10      5.03 o 
  -1   5  -1       31.40       39.14      5.10 o 
   1  -5   1       31.40       43.33      4.35 o 
   1  -5   1       31.40       41.61      4.39 o 
  -1   5  -1       31.40       29.83      4.52 o 
  -1   5  -1       31.40       42.22      5.30 o 
   1  -5   1       31.40       38.98      5.13 o 
  -1   5  -1       31.40       37.76      4.83 o 
  -1   5  -1       31.40       31.05      5.10 o 
  -2   5  -1      517.60      418.77     23.63 o 
  -2   5  -1      517.60      422.39     23.53 o 
  -2   5  -1      517.60      472.89     24.00 o 
  -2   5  -1      517.60      442.54     23.70 o 
  -2   5  -1      517.60      470.02     24.07 o 
   2  -5   1      517.60      454.29     23.50 o 
  -2   5  -1      517.60      419.35     23.60 o 
  -2   5  -1      517.60      419.01     23.83 o 
  -3   5  -1       23.81       28.01      5.16 o 
  -3   5  -1       23.81       23.45      5.47 o 
   3  -5   1       23.81       28.18      4.59 o 
  -3   5  -1       23.81       26.25      5.06 o 
  -3   5  -1       23.81       25.78      4.79 o 
  -3   5  -1       23.81       34.93      5.13 o 
  -4   5  -1     1300.01     1240.16     61.84 o 
  -4   5  -1     1300.01     1222.26     61.90 o 
  -4   5  -1     1300.01     1272.61     62.45 o 
  -4   5  -1     1300.01     1301.28     62.04 o 
  -4   5  -1     1300.01     1283.08     61.94 o 
   4  -5   1     1300.01     1275.25     60.35 o 
  -5   5  -1      102.28       90.44      8.84 o 
  -5   5  -1      102.28       88.45      8.40 o 
  -5   5  -1      102.28      100.53      8.40 o 
  -5   5  -1      102.28       79.20      8.50 o 
  -5   5  -1      102.28       87.64      8.30 o 
  -6   5  -1      370.12      326.71     20.39 o 
  -6   5  -1      370.12      359.31     20.32 o 
  -6   5  -1      370.12      341.19     20.25 o 
  -6   5  -1      370.12      336.16     20.32 o 
  -6   5  -1      370.12      354.93     20.28 o 
  -7   5  -1        0.04        2.29      4.18 o 
  -7   5  -1        0.04        0.07      3.85 o 
  -7   5  -1        0.04        2.16      4.12 o 
  -7   5  -1        0.04        0.17      4.56 o 
  -7   5  -1        0.04       -3.85      3.85 o 
  -8   5  -1        0.91        0.10      4.25 o 
  -8   5  -1        0.91        1.99      4.18 o 
  -8   5  -1        0.91        0.81      4.32 o 
  -8   5  -1        0.91       -3.88      4.42 o 
  -8   5  -1        0.91        1.38      4.02 o 
  -9   5  -1        4.22        5.77      4.66 o 
  -9   5  -1        4.22        4.66      4.96 o 
  -9   5  -1        4.22        5.84      4.72 o 
  -9   5  -1        4.22        2.09      5.50 o 
  -9   5  -1        4.22        4.39      4.69 o 
 -12  -4   1       23.40       20.45      5.20 o 
 -12  -4   1       23.40       20.58      5.67 o 
 -12  -4   1       23.40       20.21      5.47 o 
  12   4  -1       23.40       34.93     13.67 o 
 -11  -4   1       38.53       52.47      6.38 o 
 -11  -4   1       38.53       38.17      6.18 o 
 -11  -4   1       38.53       33.37      5.80 o 
 -11  -4   1       38.53       43.94      6.21 o 
 -11  -4   1       38.53       44.14      5.80 o 
  11   4  -1       38.53       58.65     14.27 o 
 -10  -4   1        1.36       22.78      4.86 o 
 -10  -4   1        1.36       28.51      5.16 o 
 -10  -4   1        1.36       20.28      4.86 o 
 -10  -4   1        1.36       18.73      4.96 o 
 -10  -4   1        1.36        1.38      3.81 o 
  10   4  -1        1.36       19.54     10.76 o 
  -9  -4   1        8.19        3.95      3.88 o 
  -9  -4   1        8.19        4.05      3.85 o 
  -9  -4   1        8.19        6.21      4.12 o 
  -9  -4   1        8.19        1.99      4.22 o 
  -9  -4   1        8.19       -0.13      3.51 o 
   9   4  -1        8.19        4.76      8.13 o 
  -8  -4   1       77.63       84.40      8.34 o 
  -8  -4   1       77.63       59.80      6.51 o 
   8   4  -1       77.63       70.90     12.11 o 
  -8  -4   1       77.63       60.54      6.55 o 
  -8  -4   1       77.63       99.52      7.39 o 
  -8  -4   1       77.63       82.75      7.09 o 
  -7  -4   1        4.85        9.35      3.78 o 
   7   4  -1        4.85        9.11      6.78 o 
  -7  -4   1        4.85       -1.05      3.54 o 
  -7  -4   1        4.85        5.53      3.21 o 
  -7  -4   1        4.85        5.74      4.05 o 
   7   4  -1        4.85       16.30      6.34 o 
  -7  -4   1        4.85       -0.10      3.21 o 
  -7  -4   1        4.85        3.27      3.21 o 
  -6  -4   1        1.17        1.45      3.37 o 
  -6  -4   1        1.17        3.58      3.31 o 
   6   4  -1        1.17        6.04      4.35 o 
  -6  -4   1        1.17        0.24      2.60 o 
  -6  -4   1        1.17        0.20      2.36 o 
  -6  -4   1        1.17        1.11      3.00 o 
  -6  -4   1        1.17        2.40      2.67 o 
   6   4  -1        1.17        9.72      5.64 o 
   5   4  -1      327.93      318.03     22.82 o 
  -5  -4   1      327.93      357.58     18.33 o 
  -5  -4   1      327.93      323.09     18.02 o 
  -5  -4   1      327.93      339.26     18.06 o 
  -5  -4   1      327.93      337.23     18.02 o 
  -5  -4   1      327.93      315.43     18.33 o 
   5   4  -1      327.93      341.62     21.26 o 
   4   4  -1     2051.47     2263.65    118.03 o 
  -4  -4   1     2051.47     2103.97    100.82 o 
   4   4  -1     2051.47     2045.92    109.78 o 
  -4  -4   1     2051.47     2143.43    100.72 o 
   4   4  -1     2051.47     2098.05    100.75 o 
  -4  -4   1     2051.47     2165.54    101.06 o 
  -4  -4   1     2051.47     2087.61    101.22 o 
  -4  -4   1     2051.47     2160.20    100.68 o 
  -3  -4   1        1.63       -0.81      2.40 o 
   3   4  -1        1.63       -2.60      2.60 o 
  -3  -4   1        1.63        1.79      2.97 o 
   3   4  -1        1.63        2.46      2.36 o 
   3   4  -1        1.63       -3.14      3.31 o 
   3   4  -1        1.63        4.15      2.50 o 
  -3  -4   1        1.63        1.18      2.13 o 
  -3  -4   1        1.63        0.88      2.73 o 
  -3  -4   1        1.63       -1.32      2.16 o 
   2   4  -1     2021.64     1931.83    102.39 o 
  -2  -4   1     2021.64     2113.47     94.85 o 
   2   4  -1     2021.64     1880.78     94.68 o 
  -2  -4   1     2021.64     1984.16     94.95 o 
  -2  -4   1     2021.64     2068.62     94.51 o 
  -2  -4   1     2021.64     2016.56     94.54 o 
  -2  -4   1     2021.64     1941.16     94.65 o 
   2   4  -1     2021.64     2052.42     94.34 o 
  -1  -4   1        8.35        0.64      1.92 o 
   1   4  -1        8.35       -0.94      2.40 o 
   1   4  -1        8.35        4.12      2.40 o 
  -1  -4   1        8.35       -1.32      2.13 o 
  -1  -4   1        8.35        0.24      2.46 o 
   1   4  -1        8.35       11.14      4.56 o 
   1   4  -1        8.35       -2.06      2.06 o 
  -1  -4   1        8.35        1.11      3.04 o 
  -1  -4   1        8.35        2.50      2.63 o 
   1   4  -1        8.35        1.35      2.33 o 
  -1  -4   1        8.35        3.44      2.73 o 
  -1  -4   1        8.35        2.09      2.70 o 
   1   4  -1        8.35        0.00      2.77 o 
   0  -4   1        0.12        0.07      0.74 o 
   0   4  -1        0.12        3.00      1.96 o 
   0  -4   1        0.12       -0.91      2.67 o 
   0   4  -1        0.12        0.64      2.06 o 
   0   4  -1        0.12       -0.37      1.96 o 
   0   4  -1        0.12        0.67      2.19 o 
   0   4  -1        0.12        2.60      2.40 o 
   0  -4   1        0.12        4.39      2.36 o 
   0  -4   1        0.12        0.40      0.71 o 
  -1   4  -1      826.96      728.58     41.04 o 
  -1   4  -1      826.96      825.58     41.20 o 
  -1   4  -1      826.96      718.08     41.00 o 
  -1   4  -1      826.96      709.70     40.90 o 
   1  -4   1      826.96      922.45     40.87 o 
   1  -4   1      826.96      896.11     41.51 o 
   1  -4   1      826.96      915.15     40.90 o 
  -1   4  -1      826.96      856.72     41.34 o 
  -1   4  -1      826.96      996.35     41.95 o 
  -2   4  -1       12.34       17.78      3.64 o 
  -2   4  -1       12.34       16.37      3.24 o 
   2  -4   1       12.34       20.48      3.48 o 
  -2   4  -1       12.34       17.92      3.54 o 
  -2   4  -1       12.34       18.66      3.78 o 
  -2   4  -1       12.34       25.31      3.68 o 
  -3   4  -1        4.50        0.84      2.80 o 
  -3   4  -1        4.50        3.31      2.40 o 
   3  -4   1        4.50        0.74      1.32 o 
  -3   4  -1        4.50        7.83      2.70 o 
  -3   4  -1        4.50        5.50      3.00 o 
  -3   4  -1        4.50        6.82      2.73 o 
  -4   4  -1      204.02      204.66     12.72 o 
  -4   4  -1      204.02      222.17     12.86 o 
  -5   4  -1       73.48       58.21      6.21 o 
  -5   4  -1       73.48       64.05      6.34 o 
  -5   4  -1       73.48       77.11      7.39 o 
  -5   4  -1       73.48       66.11      6.58 o 
  -5   4  -1       73.48       74.31      7.15 o 
  -5   4  -1       73.48       63.27      6.55 o 
  -6   4  -1      130.30       97.87      9.28 o 
  -6   4  -1      130.30       99.05      8.98 o 
  -6   4  -1      130.30       95.81      9.18 o 
  -6   4  -1      130.30       96.45      9.04 o 
  -6   4  -1      130.30       90.48      9.01 o 
  -7   4  -1       38.18       35.06      5.47 o 
  -7   4  -1       38.18       27.20      5.20 o 
  -7   4  -1       38.18       33.68      5.47 o 
  -7   4  -1       38.18       54.84      6.38 o 
  -7   4  -1       38.18       28.99      5.67 o 
  -8   4  -1      123.91      122.09      9.55 o 
  -8   4  -1      123.91      120.41      9.75 o 
  -8   4  -1      123.91      127.76      9.52 o 
  -8   4  -1      123.91      127.39      9.69 o 
  -8   4  -1      123.91      114.33      9.62 o 
  -9   4  -1       34.56       41.34      5.94 o 
  -9   4  -1       34.56       35.94      5.60 o 
  -9   4  -1       34.56       35.84      6.07 o 
  -9   4  -1       34.56       40.06      5.77 o 
  -9   4  -1       34.56       43.90      5.53 o 
 -10   4  -1      128.74      133.06     10.66 o 
 -10   4  -1      128.74      117.34     10.16 o 
 -10   4  -1      128.74      126.85     10.23 o 
 -10   4  -1      128.74      124.52     10.16 o 
 -12  -3   1       42.19       39.92      5.33 o 
 -12  -3   1       42.19       41.34      5.47 o 
 -12  -3   1       42.19       33.61      5.13 o 
 -11  -3   1        9.11       15.66      4.02 o 
 -11  -3   1        9.11       14.92      4.02 o 
 -11  -3   1        9.11       15.76      3.98 o 
 -11  -3   1        9.11       13.80      3.91 o 
  11   3  -1        9.11       23.45     11.88 o 
 -10  -3   1      528.79      479.22     25.69 o 
 -10  -3   1      528.79      482.83     25.85 o 
 -10  -3   1      528.79      539.23     25.62 o 
 -10  -3   1      528.79      485.67     25.55 o 
  10   3  -1      528.79      564.11     38.51 o 
 -10  -3   1      528.79      486.82     25.75 o 
  -9  -3   1      211.76      194.39     11.78 o 
  -9  -3   1      211.76      189.46     12.22 o 
   9   3  -1      211.76      254.73     21.73 o 
  -9  -3   1      211.76      202.79     11.54 o 
  -9  -3   1      211.76      188.04     11.47 o 
  -9  -3   1      211.76      198.61     11.74 o 
  -8  -3   1      673.87      667.58     33.01 o 
   8   3  -1      673.87      671.47     43.48 o 
  -8  -3   1      673.87      633.29     32.10 o 
  -8  -3   1      673.87      658.27     32.51 o 
  -8  -3   1      673.87      685.98     32.51 o 
  -8  -3   1      673.87      642.37     32.20 o 
   7   3  -1      156.33      144.04     15.12 o 
  -7  -3   1      156.33      127.60      9.38 o 
  -7  -3   1      156.33      148.25      8.44 o 
  -7  -3   1      156.33      146.90      8.64 o 
  -7  -3   1      156.33      137.99      8.64 o 
  -7  -3   1      156.33      131.89      9.31 o 
  -7  -3   1      156.33      133.54      8.40 o 
  -6  -3   1      151.19      137.39      8.23 o 
  -6  -3   1      151.19      126.99      8.03 o 
  -6  -3   1      151.19      124.70      8.03 o 
  -6  -3   1      151.19      128.78      8.88 o 
  -6  -3   1      151.19      144.27      9.18 o 
   6   3  -1      151.19      134.72     11.31 o 
  -6  -3   1      151.19      136.41      8.30 o 
   6   3  -1      151.19      143.23     13.57 o 
  -5  -3   1      439.64      443.20     22.45 o 
   5   3  -1      439.64      422.84     26.06 o 
  -5  -3   1      439.64      446.20     22.35 o 
  -5  -3   1      439.64      497.51     23.26 o 
  -5  -3   1      439.64      457.85     22.99 o 
  -5  -3   1      439.64      450.45     22.52 o 
  -5  -3   1      439.64      431.75     22.31 o 
   5   3  -1      439.64      428.44     28.59 o 
  -4  -3   1      154.48      165.31      9.38 o 
   4   3  -1      154.48      148.47     11.71 o 
  -4  -3   1      154.48      161.59      9.85 o 
  -4  -3   1      154.48      156.16      9.38 o 
  -4  -3   1      154.48      166.12      9.89 o 
  -4  -3   1      154.48      160.14      9.38 o 
   4   3  -1      154.48      158.08     12.93 o 
  -4  -3   1      154.48      159.54      9.35 o 
   3   3  -1       10.53        4.22      3.54 o 
   3   3  -1       10.53        4.66      2.36 o 
   3   3  -1       10.53        4.12      1.89 o 
  -3  -3   1       10.53        1.79      2.16 o 
  -3  -3   1       10.53        4.22      2.56 o 
  -3  -3   1       10.53        3.95      2.36 o 
  -3  -3   1       10.53        2.53      3.85 o 
   3   3  -1       10.53       13.70      3.95 o 
   3   3  -1       10.53        6.14      1.92 o 
  -3  -3   1       10.53        2.56      1.96 o 
  -3  -3   1       10.53        6.18      2.26 o 
  -3  -3   1       10.53        3.98      2.60 o 
  -2  -3   1      459.52      526.60     25.70 o 
   2   3  -1      459.52      538.72     25.49 o 
  -2  -3   1      459.52      503.17     25.76 o 
   2   3  -1      459.52      481.89     28.20 o 
   2   3  -1      459.52      494.35     25.33 o 
   2   3  -1      459.52      537.24     25.53 o 
  -2  -3   1      459.52      472.10     25.53 o 
  -2  -3   1      459.52      544.43     25.70 o 
   2   3  -1      459.52      525.86     25.70 o 
  -2  -3   1      459.52      479.53     25.49 o 
  -2  -3   1      459.52      522.55     28.70 o 
   1   3  -1     8313.26     9304.75    414.76 o 
  -1  -3   1     8313.26     8848.91    416.88 o 
   1   3  -1     8313.26     8866.32    448.66 o 
  -1  -3   1     8313.26     9036.92    416.06 o 
  -1  -3   1     8313.26     9070.58    414.73 o 
  -1  -3   1     8313.26     8990.17    416.27 o 
   1   3  -1     8313.26     8760.47    416.06 o 
  -1  -3   1     8313.26     9191.82    414.94 o 
   1   3  -1     8313.26     9193.08    416.10 o 
   1   3  -1     8313.26     8722.78    414.66 o 
   1   3  -1     8313.26     8866.12    416.85 o 
   0  -3   1     1282.32     1328.07     66.14 o 
   0   3  -1     1282.32     1385.08     65.94 o 
   0   3  -1     1282.32     1409.46     66.00 o 
   0  -3   1     1282.32     1413.38     66.04 o 
   0   3  -1     1282.32     1469.48     66.31 o 
   0   3  -1     1282.32     1370.88     66.14 o 
   0  -3   1     1282.32     1419.40     65.87 o 
   0   3  -1     1282.32     1340.82     66.21 o 
   1  -3   1     1697.62     1543.07     74.27 o 
   1  -3   1     1697.62     1581.02     74.14 o 
  -1   3  -1     1697.62     1560.22     74.51 o 
  -1   3  -1     1697.62     1561.44     74.95 o 
   1  -3   1     1697.62     1596.11     74.85 o 
  -1   3  -1     1697.62     1557.51     74.71 o 
  -1   3  -1     1697.62     1562.05     74.65 o 
  -1   3  -1     1697.62     1612.78     74.58 o 
  -1   3  -1     1697.62     1607.03     74.58 o 
  -1   3  -1     1697.62     1615.65     74.81 o 
  -2   3  -1       36.50       46.67      4.52 o 
  -2   3  -1       36.50       47.65      4.59 o 
  -2   3  -1       36.50       46.16      4.25 o 
  -2   3  -1       36.50       40.77      4.25 o 
  -2   3  -1       36.50       48.22      4.29 o 
  -2   3  -1       36.50       49.47      4.72 o 
   2  -3   1       36.50       44.27      4.62 o 
  -3   3  -1     4194.95     4178.18    192.85 o 
  -3   3  -1     4194.95     4161.99    192.28 o 
  -3   3  -1     4194.95     4159.89    192.95 o 
  -3   3  -1     4194.95     3942.10    193.36 o 
  -3   3  -1     4194.95     4115.92    192.31 o 
  -3   3  -1     4194.95     4300.98    193.46 o 
   3  -3   1     4194.95     4151.42    192.75 o 
  -4   3  -1        9.67       10.76      2.43 o 
  -4   3  -1        9.67        8.84      2.26 o 
  -4   3  -1        9.67        9.38      2.19 o 
  -4   3  -1        9.67       17.58      3.21 o 
  -4   3  -1        9.67        8.91      2.36 o 
  -4   3  -1        9.67       23.86      3.48 o 
  -5   3  -1     1407.13     1268.82     61.68 o 
  -5   3  -1     1407.13     1324.78     61.71 o 
  -5   3  -1     1407.13     1266.05     62.39 o 
  -5   3  -1     1407.13     1332.25     62.39 o 
  -5   3  -1     1407.13     1321.74     61.68 o 
  -5   3  -1     1407.13     1294.45     61.64 o 
  -6   3  -1       10.50       20.69      3.98 o 
  -6   3  -1       10.50       13.40      3.07 o 
  -6   3  -1       10.50       14.92      2.90 o 
  -6   3  -1       10.50       10.90      3.71 o 
  -6   3  -1       10.50       11.17      2.97 o 
  -6   3  -1       10.50       13.30      3.04 o 
  -7   3  -1      226.53      208.13     11.68 o 
  -7   3  -1      226.53      209.65     11.74 o 
  -7   3  -1      226.53      197.83     11.44 o 
  -7   3  -1      226.53      202.90     11.64 o 
  -7   3  -1      226.53      191.56     12.39 o 
  -8   3  -1        0.10       -1.79      2.87 o 
  -8   3  -1        0.10       -3.00      3.00 o 
  -8   3  -1        0.10       -1.38      2.67 o 
  -8   3  -1        0.10       -2.53      2.53 o 
  -8   3  -1        0.10       -1.11      2.33 o 
  -9   3  -1       44.97       48.46      5.40 o 
  -9   3  -1       44.97       48.15      5.37 o 
  -9   3  -1       44.97       46.33      5.16 o 
  -9   3  -1       44.97       48.96      5.16 o 
  -9   3  -1       44.97       56.52      5.60 o 
 -10   3  -1        2.01       -0.40      3.24 o 
 -10   3  -1        2.01        0.67      3.21 o 
 -10   3  -1        2.01        0.78      3.31 o 
 -10   3  -1        2.01        6.51      3.78 o 
  11   2  -1       53.26       67.42     15.69 o 
  10   2  -1       41.62       45.62     12.62 o 
  -9  -2   1      150.49      150.58      9.38 o 
   9   2  -1      150.49      162.63     18.22 o 
  -8  -2   1        8.73        6.45      2.90 o 
   8   2  -1        8.73       11.61      7.93 o 
   7   2  -1      196.17      182.88     17.28 o 
  -7  -2   1      196.17      175.29     10.26 o 
  -7  -2   1      196.17      176.10     10.43 o 
  -6  -2   1       55.22       72.69      5.77 o 
  -6  -2   1       55.22       64.66      5.64 o 
   6   2  -1       55.22       96.45     11.20 o 
  -5  -2   1      516.05      795.61     38.25 o 
   4   2  -1     4096.25     4155.80    235.36 o 
  -4  -2   1     4096.25     4622.39    202.18 o 
  -4  -2   1     4096.25     4475.65    202.56 o 
  -4  -2   1     4096.25     4070.30    201.20 o 
  -4  -2   1     4096.25     4579.76    201.81 o 
  -4  -2   1     4096.25     4292.85    202.15 o 
   4   2  -1     4096.25     4075.18    218.69 o 
  -4  -2   1     4096.25     4482.09    202.69 o 
  -3  -2   1     2622.04     2562.12    125.26 o 
  -3  -2   1     2622.04     2794.90    136.37 o 
  -3  -2   1     2622.04     2726.77    125.56 o 
   3   2  -1     2622.04     2625.24    136.20 o 
  -3  -2   1     2622.04     2675.33    125.73 o 
  -3  -2   1     2622.04     2612.44    124.96 o 
  -3  -2   1     2622.04     2834.96    125.80 o 
  -3  -2   1     2622.04     2776.21    125.23 o 
   3   2  -1     2622.04     2614.61    146.36 o 
  -2  -2   1    19290.29    18750.29    876.48 o 
  -2  -2   1    19290.29    19457.43    874.88 o 
   2   2  -1    19290.29    18823.20    871.29 o 
   2   2  -1    19290.29    18986.43    873.48 o 
   2   2  -1    19290.29    18233.52    942.91 o 
   2   2  -1    19290.29    18248.76    873.66 o 
  -2  -2   1    19290.29    19001.37    874.32 o 
  -2  -2   1    19290.29    19065.94    870.48 o 
  -2  -2   1    19290.29    18685.64    941.02 o 
   2   2  -1    19290.29    19110.42    870.24 o 
  -2  -2   1    19290.29    18636.46    874.43 o 
  -2  -2   1    19290.29    18735.71    870.83 o 
  -1  -2   1      800.87      890.19     42.97 o 
  -1  -2   1      800.87      911.86     46.62 o 
  -1  -2   1      800.87      900.81     42.87 o 
  -1  -2   1      800.87      920.04     43.10 o 
   1   2  -1      800.87      870.31     43.00 o 
  -1  -2   1      800.87      905.71     42.93 o 
   1   2  -1      800.87      914.06     42.97 o 
  -1  -2   1      800.87      869.26     43.04 o 
   1   2  -1      800.87      902.43     42.87 o 
   1   2  -1      800.87      889.14     46.55 o 
  -1  -2   1      800.87      888.33     43.04 o 
   0   2  -1     6222.58     6612.00    307.78 o 
   0  -2   1     6222.58     6816.38    307.82 o 
   0   2  -1     6222.58     6659.86    308.13 o 
   0  -2   1     6222.58     6785.24    306.83 o 
   0   2  -1     6222.58     6824.60    306.89 o 
   0   2  -1     6222.58     6394.76    308.26 o 
   0  -2   1     6222.58     6690.52    307.75 o 
   0  -2   1     6222.58     6593.25    308.37 o 
   0   2  -1     6222.58     6534.03    307.92 o 
   0   2  -1     6222.58     6523.01    306.89 o 
   1  -2   1      607.55       62.16      4.09 o 
  -1   2  -1      607.55       51.79      4.29 o 
  -1   2  -1      607.55       55.71      4.05 o 
   1  -2   1      607.55       59.90      4.05 o 
  -1   2  -1      607.55       58.17      4.97 o 
  -1   2  -1      607.55       54.79      4.26 o 
  -1   2  -1      607.55       60.77      4.32 o 
  -1   2  -1      607.55       78.34      4.43 o 
   1  -2   1      607.55       52.94      4.56 o 
  -2   2  -1      174.76      173.86      9.11 o 
  -2   2  -1      174.76      171.09      9.48 o 
  -2   2  -1      174.76      172.37      9.11 o 
  -2   2  -1      174.76      164.78      9.01 o 
  -2   2  -1      174.76      164.34      9.01 o 
  -2   2  -1      174.76      173.08      9.65 o 
  -3   2  -1        8.89        6.58      1.59 o 
  -3   2  -1        8.89        8.81      1.65 o 
  -3   2  -1        8.89        7.69      1.69 o 
  -3   2  -1        8.89        9.89      1.55 o 
  -3   2  -1        8.89       11.07      2.40 o 
  -3   2  -1        8.89        6.31      2.33 o 
   5  -2   1       58.46       64.15      9.52 o 
  -5   2  -1       58.46       53.08      4.56 o 
  -5   2  -1       58.46       45.93      4.62 o 
   6  -2   1      227.39      243.43     19.61 o 
  -6   2  -1      227.39      225.82     12.55 o 
  -6   2  -1      227.39      226.96     12.52 o 
   7  -2   1       83.11      162.15     16.20 o 
  -7   2  -1       83.11       95.27      7.90 o 
  -8   2  -1      353.37      303.52     16.54 o 
   8  -2   1      353.37      361.87     27.34 o 
  11   1  -1        9.43       18.05     11.74 o 
  10   1  -1        8.11       13.23      9.65 o 
   9   1  -1       43.72       61.96     12.59 o 
   8   1  -1      912.54      888.87     55.71 o 
  -7  -1   1     1469.40     1357.42     63.63 o 
   7   1  -1     1469.40     1348.13     79.37 o 
  -6  -1   1      669.43      698.10     32.95 o 
   6   1  -1      669.43      688.08     43.01 o 
  -6  -1   1      669.43      683.72     32.92 o 
  -5  -1   1      512.36      623.26     31.67 o 
   5   1  -1      512.36      657.90     40.34 o 
  -5  -1   1      512.36      714.72     31.77 o 
  -4  -1   1     2286.91     2280.14    109.93 o 
  -4  -1   1     2286.91     2459.38    109.97 o 
   4   1  -1     2286.91     2316.81    129.28 o 
  -3  -1   1     5462.41     6069.13    285.21 o 
  -3  -1   1     5462.41     6229.57    306.56 o 
   3   1  -1     5462.41     6081.06    329.82 o 
  -2  -1   1     1211.47     1225.79     57.77 o 
   2   1  -1     1211.47     1185.40     67.52 o 
  -2  -1   1     1211.47     1260.19     59.80 o 
  -2  -1   1     1211.47     1145.11     58.25 o 
  -2  -1   1     1211.47     1273.28     58.59 o 
  -2  -1   1     1211.47     1307.88     57.81 o 
   2   1  -1     1211.47     1188.17     62.71 o 
  -2  -1   1     1211.47     1250.11     62.85 o 
   1   1  -1      201.18      203.71     10.40 o 
  -1  -1   1      201.18      196.96     10.23 o 
   1   1  -1      201.18      200.30     11.45 o 
  -1  -1   1      201.18      216.58     10.50 o 
  -1  -1   1      201.18      207.73     10.47 o 
   1   1  -1      201.18      201.82     10.20 o 
  -1  -1   1      201.18      215.26     10.40 o 
   1   1  -1      201.18      207.09     10.37 o 
   1   1  -1      201.18      202.46     10.23 o 
   1   1  -1      201.18      212.16     10.30 o 
   1   1  -1      201.18      209.32     10.30 o 
  -1  -1   1      201.18      200.20     11.51 o 
  -1  -1   1      201.18      214.72     10.40 o 
  -1  -1   1      201.18      202.46     10.30 o 
   0   1  -1     2701.86     2127.81     99.16 o 
   0  -1   1     2701.86     2254.34     98.86 o 
   0  -1   1     2701.86     2207.55     99.06 o 
   0  -1   1     2701.86     1815.17     98.89 o 
   0   1  -1     2701.86     2298.15     98.89 o 
   0   1  -1     2701.86     1896.18     98.86 o 
   0   1  -1     2701.86     2263.24     99.13 o 
  -1   1  -1     1315.06     1259.03     60.28 o 
  -1   1  -1     1315.06     1312.57     60.24 o 
  -1   1  -1     1315.06     1252.36     60.07 o 
  -1   1  -1     1315.06     1231.40     60.17 o 
   1  -1   1     1315.06     1360.62     60.75 o 
   1  -1   1     1315.06     1227.51     61.22 o 
   1  -1   1     1315.06     1322.63     61.29 o 
  -1   1  -1     1315.06     1350.23     60.24 o 
  -1   1  -1     1315.06     1302.72     60.45 o 
   1  -1   1     1315.06     1253.75     60.04 o 
   1  -1   1     1315.06     1216.09     60.55 o 
   2  -1   1     4883.15     4460.04    259.38 o 
  -2   1  -1     4883.15     5181.02    224.78 o 
  -2   1  -1     4883.15     4824.97    224.91 o 
  -3   1  -1      277.88      359.74     18.87 o 
   3  -1   1      277.88      407.67     24.14 o 
  -3   1  -1      277.88      413.34     18.94 o 
  -4   1  -1      302.35      293.22     14.89 o 
   4  -1   1      302.35      326.51     20.69 o 
   5  -1   1      963.53      791.57     47.31 o 
   6  -1   1       98.85       90.58     11.51 o 
   7  -1   1      738.34      706.61     45.30 o 
   8  -1   1       45.08       44.24     11.27 o 
   9  -1   1       18.74       33.07     11.14 o 
  10  -1   1       17.92       25.54     11.74 o 
  11  -1   1       37.31       59.96     15.86 o 
  11   0  -1        5.35        8.20     11.03 o 
  10   0  -1       26.29       31.28     11.47 o 
   9   0  -1      250.78      230.64     22.44 o 
   8   0  -1      120.05      172.38     18.26 o 
   7   0  -1      917.37      956.61     58.41 o 
   6   0  -1      887.59      953.70     56.93 o 
   5   0  -1      118.12      172.45     14.55 o 
   4   0  -1      255.48      276.78     18.94 o 
   3   0  -1     7285.97     8212.47    441.12 o 
  -2   0   1     1613.97     1663.71     81.00 o 
   2   0  -1     1613.97     1707.48     92.10 o 
  -1   0   1     3171.05     3664.26    167.85 o 
   1   0  -1     3171.05     3632.02    190.29 o 
  -1   0   1     3171.05     3543.68    166.82 o 
   1   0  -1     3171.05     3287.67    167.95 o 
   0   0   1       34.61       -0.10      0.10 o 
   0   0  -1       34.61       -0.17      0.17 o 
   0   0  -1       34.61       -0.07      0.07 o 
   0   0   1       34.61       -0.20      0.20 o 
   0   0  -1       34.61       -0.17      0.17 o 
   0   0  -1       34.61       -0.10      0.10 o 
   0   0   1       34.61       -0.17      0.17 o 
   0   0  -1       34.61       -0.20      0.20 o 
   0   0  -1       34.61       -0.17      0.17 o 
   0   0   1       34.61       -0.17      0.17 o 
   0   0   1       34.61       -0.14      0.14 o 
   0   0  -1       34.61       -0.17      0.17 o 
   0   0   1       34.61       -0.10      0.10 o 
   0   0   1       34.61       -0.17      0.17 o 
  -1   0  -1      704.29      771.90     36.88 o 
   1   0   1      704.29      687.48     42.09 o 
  -1   0  -1      704.29      779.11     39.62 o 
  -1   0  -1      704.29      784.72     37.09 o 
   2   0   1      598.14      649.98     36.83 o 
  -2   0  -1      598.14      655.86     33.65 o 
  -3   0  -1        3.43        9.85      2.46 o 
   3   0   1        3.43        7.56      3.24 o 
  -4   0  -1        1.07        0.30      2.46 o 
   4   0   1        1.07        5.97      3.88 o 
   5   0   1       72.79       90.91      9.99 o 
   6   0   1      396.56      551.88     35.54 o 
   7   0   1      553.62      576.92     38.11 o 
   8   0   1      189.29      164.08     18.06 o 
   9   0   1      140.11      160.30     18.46 o 
  10   0   1       89.89       73.19     14.75 o 
  11   0   1        5.79       12.69     11.37 o 
  11  -1  -1        1.47       23.32     12.35 o 
  10  -1  -1       17.93       15.76     11.03 o 
   9  -1  -1       14.64       17.55      9.08 o 
   8  -1  -1      309.04      299.77     24.94 o 
   7  -1  -1        3.36       16.26      8.06 o 
  -6   1   1      110.41      159.22      8.54 o 
   6  -1  -1      110.41      144.81     14.85 o 
  -5   1   1      202.56      178.64      9.31 o 
  -5   1   1      202.56      174.28      9.18 o 
   5  -1  -1      202.56      179.21     14.95 o 
   4  -1  -1       39.04       73.33      8.07 o 
  -4   1   1       39.04       51.46      3.78 o 
   3  -1  -1      136.54      193.72     13.60 o 
  -3   1   1      136.54      189.81      9.69 o 
   2  -1  -1      201.07      152.78     10.77 o 
  -2   1   1      201.07      156.93      8.14 o 
  -2   1   1      201.07      161.49      8.20 o 
   1  -1  -1     1957.08     1998.59     93.62 o 
  -1   1   1     1957.08     1996.72     93.82 o 
   1  -1  -1     1957.08     2106.72     96.64 o 
  -1   1   1     1957.08     1993.77     94.16 o 
  -1   1   1     1957.08     2057.28     94.26 o 
  -1   1   1     1957.08     1984.25     93.79 o 
   1  -1  -1     1957.08     1879.54    108.34 o 
  -1   1   1     1957.08     2034.39     93.86 o 
   1  -1  -1     1957.08     1908.39     96.54 o 
  -1   1   1     1957.08     2053.69     93.69 o 
   0   1   1     1646.59     1070.31     55.00 o 
   0  -1  -1     1646.59     1252.39     55.13 o 
   0  -1  -1     1646.59     1268.93     55.00 o 
   0  -1  -1     1646.59     1044.77     55.03 o 
   0   1   1     1646.59     1202.96     55.00 o 
   0   1   1     1646.59     1208.13     55.13 o 
   0   1   1     1646.59     1172.42     55.17 o 
   1   1   1     1624.35     1518.33     72.90 o 
  -1  -1  -1     1624.35     1451.23     72.73 o 
  -1  -1  -1     1624.35     1582.34     73.07 o 
  -1  -1  -1     1624.35     1462.56     72.97 o 
  -1  -1  -1     1624.35     1381.75     84.14 o 
   1   1   1     1624.35     1473.35     72.97 o 
   1   1   1     1624.35     1584.34     73.01 o 
   1   1   1     1624.35     1543.41     72.87 o 
   1   1   1     1624.35     1562.14     73.07 o 
   1   1   1     1624.35     1629.51     72.87 o 
  -1  -1  -1     1624.35     1651.88     73.04 o 
   1   1   1     1624.35     1577.92     84.51 o 
   1   1   1     1624.35     1498.74     78.74 o 
   1   1   1     1624.35     1497.42     73.01 o 
   1   1   1     1624.35     1535.13     72.84 o 
  -1  -1  -1     1624.35     1631.92     73.18 o 
  -1  -1  -1     1624.35     1639.02     72.94 o 
  -2  -1  -1      867.56      755.53     38.47 o 
  -2  -1  -1      867.56      841.71     38.14 o 
   2   1   1      867.56      810.24     44.63 o 
  -2  -1  -1      867.56      821.76     37.97 o 
   2   1   1      867.56      790.73     41.28 o 
   2   1   1      867.56      827.14     37.97 o 
  -2  -1  -1      867.56      764.05     38.68 o 
  -2  -1  -1      867.56      809.32     41.31 o 
   3   1   1     2268.24     2255.27    110.68 o 
  -3  -1  -1     2268.24     2034.02    110.47 o 
  -3  -1  -1     2268.24     2082.53    102.52 o 
   3   1   1     2268.24     2300.20    119.55 o 
  -3  -1  -1     2268.24     2264.34    102.45 o 
   4   1   1     1597.96     1359.55     78.56 o 
  -4  -1  -1     1597.96     1392.91     66.02 o 
  -4  -1  -1     1597.96     1456.97     72.54 o 
  -4  -1  -1     1597.96     1413.77     66.22 o 
   5   1   1      197.68      156.57     13.30 o 
   6   1   1     1663.83     1689.38     95.82 o 
   7   1   1       43.63       62.13     10.76 o 
   9   1   1      140.55      175.38     19.03 o 
  10   1   1        0.38        0.30      8.91 o 
  11   1   1        0.06        4.66     10.12 o 
  10  -2  -1       47.78       53.11     14.48 o 
 -10   2   1       47.78       46.87      4.59 o 
 -10   2   1       47.78       42.59      4.52 o 
   9  -2  -1        8.00       25.88     10.87 o 
   8  -2  -1      128.33      158.78     17.99 o 
  -8   2   1      128.33      131.65      8.71 o 
  -7   2   1        5.36       -2.43      2.87 o 
   7  -2  -1        5.36        9.72      8.00 o 
   6  -2  -1      521.01      528.44     34.80 o 
  -6   2   1      521.01      532.22     26.13 o 
  -6   2   1      521.01      517.03     26.16 o 
   5  -2  -1       26.71       24.06      7.09 o 
  -5   2   1       26.71       20.72      3.27 o 
  -5   2   1       26.71       24.97      3.27 o 
  -4   2   1     1575.68     1747.15     77.61 o 
  -4   2   1     1575.68     1598.48     77.04 o 
  -4   2   1     1575.68     1656.53     77.07 o 
   4  -2  -1     1575.68     1597.80     92.08 o 
  -4   2   1     1575.68     1627.30     77.61 o 
  -3   2   1       66.58       74.11      4.89 o 
  -3   2   1       66.58       72.18      4.76 o 
  -3   2   1       66.58      103.81      5.10 o 
  -3   2   1       66.58       79.37      5.87 o 
   3  -2  -1       66.58      105.36      9.04 o 
  -3   2   1       66.58       76.94      5.74 o 
   2  -2  -1      728.78      745.79     46.11 o 
  -2   2   1      728.78      807.61     38.84 o 
  -2   2   1      728.78      825.71     38.98 o 
  -2   2   1      728.78      854.79     39.38 o 
  -2   2   1      728.78      836.22     38.98 o 
  -2   2   1      728.78      816.35     38.98 o 
  -2   2   1      728.78      838.44     39.45 o 
  -1   2   1      216.51      119.43      7.09 o 
  -1   2   1      216.51      124.63      7.09 o 
  -1   2   1      216.51      122.47      7.06 o 
  -1   2   1      216.51      124.80      7.43 o 
   1  -2  -1      216.51      123.59      6.79 o 
   1  -2  -1      216.51      117.04      7.26 o 
  -1   2   1      216.51      121.93      7.26 o 
   1  -2  -1      216.51      144.79      6.92 o 
  -1   2   1      216.51      121.59      7.09 o 
   1  -2  -1      216.51      124.70      6.75 o 
   0  -2  -1     6168.49     6481.92    309.07 o 
   0   2   1     6168.49     6626.04    307.70 o 
   0   2   1     6168.49     6441.96    309.11 o 
   0   2   1     6168.49     6575.13    308.70 o 
   0  -2  -1     6168.49     6657.11    308.49 o 
   0   2   1     6168.49     6829.83    308.97 o 
   0   2   1     6168.49     6630.15    308.59 o 
   0  -2  -1     6168.49     6880.54    307.60 o 
   0   2   1     6168.49     6825.83    307.70 o 
  -1  -2  -1      470.05      537.34     25.40 o 
  -1  -2  -1      470.05      520.58     25.34 o 
  -1  -2  -1      470.05      527.95     25.44 o 
   1   2   1      470.05      496.09     25.37 o 
  -1  -2  -1      470.05      538.52     25.61 o 
   1   2   1      470.05      523.02     25.34 o 
  -1  -2  -1      470.05      514.10     25.44 o 
  -1  -2  -1      470.05      508.05     25.37 o 
   1   2   1      470.05      520.01     25.34 o 
   2   2   1     5603.36     2722.65    140.15 o 
   2   2   1     5603.36     2736.86    129.61 o 
  -2  -2  -1     5603.36     2793.13    129.41 o 
  -2  -2  -1     5603.36     2925.16    140.32 o 
  -2  -2  -1     5603.36     2825.83    129.82 o 
   2   2   1     5603.36     2743.10    129.92 o 
  -2  -2  -1     5603.36     2743.96    130.06 o 
   2   2   1     5603.36     2763.46    129.24 o 
  -2  -2  -1     5603.36     2707.23    129.31 o 
  -2  -2  -1     5603.36     2861.40    129.99 o 
  -2  -2  -1     5603.36     2800.94    129.82 o 
  -3  -2  -1       32.68       67.53      5.97 o 
  -3  -2  -1       32.68       45.22      3.75 o 
   3   2   1       32.68       51.90      6.07 o 
  -3  -2  -1       32.68       43.60      3.68 o 
  -3  -2  -1       32.68       57.74      4.69 o 
   3   2   1       32.68       50.52      5.23 o 
  -3  -2  -1       32.68       46.87      4.35 o 
  -3  -2  -1       32.68       47.78      3.78 o 
  -3  -2  -1       32.68       46.27      3.71 o 
  -4  -2  -1       27.57       26.42      2.33 o 
  -4  -2  -1       27.57       39.95      5.10 o 
  -4  -2  -1       27.57       29.49      3.27 o 
  -4  -2  -1       27.57       30.03      2.63 o 
  -4  -2  -1       27.57       28.99      2.63 o 
  -4  -2  -1       27.57       32.16      3.24 o 
  -4  -2  -1       27.57       22.74      2.43 o 
   4   2   1       27.57       27.71      5.47 o 
   4   2   1       27.57       38.60      4.56 o 
  -6  -2  -1        1.25        1.32      2.46 o 
  -6  -2  -1        1.25        5.97      2.67 o 
   7   2   1      626.62      588.13     38.96 o 
  -7  -2  -1      626.62      603.39     29.37 o 
  -7  -2  -1      626.62      606.70     29.50 o 
   8   2   1      115.47      113.39     14.17 o 
  -8  -2  -1      115.47       99.82      6.92 o 
  -8  -2  -1      115.47       98.27      6.99 o 
   9   2   1      388.16      395.06     29.13 o 
  -9  -2  -1      388.16      344.50     18.33 o 
  10   2   1        0.23       11.24      9.79 o 
  11   2   1      102.20      117.94     18.32 o 
  12   2   1        0.39       -6.68      9.75 o 
 -10   3   1       23.85       24.80      4.52 o 
 -10   3   1       23.85       19.27      4.35 o 
 -10   3   1       23.85       19.74      4.45 o 
 -10   3   1       23.85       23.62      4.35 o 
  -9   3   1       79.24       87.84      7.15 o 
  -9   3   1       79.24       81.77      7.09 o 
  -9   3   1       79.24       74.34      6.95 o 
  -9   3   1       79.24       74.65      6.88 o 
  -9   3   1       79.24       67.59      6.75 o 
  -8   3   1        2.25        1.69      2.87 o 
  -8   3   1        2.25        4.89      2.90 o 
  -8   3   1        2.25        5.57      3.04 o 
  -8   3   1        2.25        0.64      2.90 o 
  -8   3   1        2.25        2.06      3.24 o 
  -7   3   1        1.68        0.27      2.46 o 
  -7   3   1        1.68       -2.63      2.63 o 
  -7   3   1        1.68        1.79      2.70 o 
  -7   3   1        1.68       -1.79      2.40 o 
  -7   3   1        1.68        4.29      3.51 o 
   7  -3  -1        1.68       -3.00      7.42 o 
  -6   3   1       14.61        9.21      2.94 o 
  -6   3   1       14.61       11.30      3.07 o 
   6  -3  -1       14.61       15.49      8.03 o 
  -6   3   1       14.61        8.47      3.17 o 
  -6   3   1       14.61       12.28      4.05 o 
  -6   3   1       14.61        9.14      2.94 o 
  -5   3   1      705.87      713.22     35.68 o 
  -5   3   1      705.87      706.57     34.94 o 
  -5   3   1      705.87      734.52     35.62 o 
  -5   3   1      705.87      726.96     34.98 o 
   5  -3  -1      705.87      706.91     44.29 o 
  -5   3   1      705.87      724.19     35.04 o 
  -5   3   1      705.87      716.29     34.94 o 
  -4   3   1       92.15      101.58      6.75 o 
  -4   3   1       92.15       96.72      6.55 o 
  -4   3   1       92.15      101.04      6.65 o 
  -3   3   1      990.94     1050.15     49.78 o 
  -3   3   1      990.94     1069.44     49.75 o 
   3  -3  -1      990.94     1019.28     49.14 o 
  -3   3   1      990.94     1023.00     49.55 o 
  -3   3   1      990.94     1013.31     50.19 o 
  -3   3   1      990.94     1023.03     49.58 o 
  -3   3   1      990.94     1075.01     50.16 o 
   2  -3  -1       66.94       71.48      5.50 o 
  -2   3   1       66.94       74.92      5.53 o 
  -2   3   1       66.94       69.25      5.37 o 
  -2   3   1       66.94       79.78      6.21 o 
  -2   3   1       66.94       77.31      5.50 o 
  -2   3   1       66.94       68.64      5.33 o 
  -2   3   1       66.94       76.84      6.07 o 
  -1   3   1     1446.04     1507.58     67.35 o 
   1  -3  -1     1446.04     1351.41     66.43 o 
  -1   3   1     1446.04     1401.52     66.81 o 
  -1   3   1     1446.04     1418.52     67.01 o 
  -1   3   1     1446.04     1391.44     66.87 o 
   1  -3  -1     1446.04     1387.32     66.33 o 
  -1   3   1     1446.04     1422.65     66.74 o 
   1  -3  -1     1446.04     1410.14     66.94 o 
   0   3   1      880.06      930.40     45.48 o 
   0  -3  -1      880.06      981.09     45.35 o 
   0   3   1      880.06      938.61     45.52 o 
   0   3   1      880.06      907.15     45.62 o 
   0   3   1      880.06      946.52     45.45 o 
   0  -3  -1      880.06      938.81     45.65 o 
   0  -3  -1      880.06      972.30     45.42 o 
   0   3   1      880.06      948.34     45.38 o 
   1   3   1    10671.10    11292.38    525.48 o 
  -1  -3  -1    10671.10    11221.03    523.73 o 
  -1  -3  -1    10671.10    11261.61    525.51 o 
   1   3   1    10671.10    11515.79    523.59 o 
  -1  -3  -1    10671.10    11142.08    526.37 o 
   1   3   1    10671.10    10980.17    526.30 o 
   1   3   1    10671.10    11323.63    523.69 o 
  -1  -3  -1    10671.10    11957.65    525.48 o 
   1   3   1    10671.10    11239.22    523.66 o 
   1   3   1    10671.10    11183.56    525.41 o 
  -1  -3  -1    10671.10    11684.73    523.66 o 
   1   3   1    10671.10    11501.88    525.34 o 
  -2  -3  -1       56.92       57.51      4.96 o 
   2   3   1       56.92       72.35      6.99 o 
   2   3   1       56.92       65.34      4.89 o 
  -2  -3  -1       56.92       75.16      5.30 o 
  -2  -3  -1       56.92       68.03      5.23 o 
  -2  -3  -1       56.92       64.46      5.23 o 
  -2  -3  -1       56.92       78.70      5.94 o 
  -2  -3  -1       56.92       59.77      4.79 o 
   2   3   1       56.92       69.38      5.26 o 
  -2  -3  -1       56.92       69.15      5.30 o 
   2   3   1       56.92       66.95      4.86 o 
   2   3   1       56.92       66.72      4.99 o 
  -3  -3  -1     2822.94     3368.08    154.39 o 
   3   3   1     2822.94     3188.60    166.62 o 
  -3  -3  -1     2822.94     3274.55    153.61 o 
   3   3   1     2822.94     3344.92    153.17 o 
   3   3   1     2822.94     3138.58    178.67 o 
   3   3   1     2822.94     3279.59    154.19 o 
  -3  -3  -1     2822.94     3325.99    153.61 o 
  -3  -3  -1     2822.94     3513.91    166.96 o 
  -3  -3  -1     2822.94     3274.00    154.02 o 
  -3  -3  -1     2822.94     3236.51    154.05 o 
   3   3   1     2822.94     3351.01    153.65 o 
  -3  -3  -1     2822.94     3324.26    154.53 o 
  -4  -3  -1     1959.47     2036.85     95.35 o 
  -4  -3  -1     1959.47     2008.96     94.88 o 
  -4  -3  -1     1959.47     2078.82     94.71 o 
  -4  -3  -1     1959.47     2009.09     94.58 o 
  -4  -3  -1     1959.47     2013.22     94.85 o 
   4   3   1     1959.47     1962.50    103.37 o 
  -4  -3  -1     1959.47     2094.24     95.29 o 
   4   3   1     1959.47     1949.07    111.04 o 
   5   3   1     4340.78     4271.54    223.48 o 
  -5  -3  -1     4340.78     4640.78    206.65 o 
  -5  -3  -1     4340.78     4416.72    205.36 o 
  -5  -3  -1     4340.78     4304.09    205.91 o 
   5   3   1     4340.78     4256.13    240.62 o 
  -5  -3  -1     4340.78     4450.66    206.11 o 
  -5  -3  -1     4340.78     4542.62    205.57 o 
  -5  -3  -1     4340.78     4560.60    206.79 o 
  -6  -3  -1        0.73        1.62      1.92 o 
  -6  -3  -1        0.73       -0.37      2.02 o 
   6   3   1        0.73        3.07      3.61 o 
  -6  -3  -1        0.73        4.89      1.96 o 
   6   3   1        0.73       -4.49      4.72 o 
  -6  -3  -1        0.73        2.70      2.43 o 
  -6  -3  -1        0.73        5.97      2.87 o 
  -6  -3  -1        0.73       -0.61      1.82 o 
  -7  -3  -1      835.31      841.06     40.08 o 
  -7  -3  -1      835.31      792.44     39.16 o 
   7   3   1      835.31      827.15     50.21 o 
  -7  -3  -1      835.31      858.72     39.30 o 
  -7  -3  -1      835.31      828.47     39.97 o 
  -7  -3  -1      835.31      786.84     39.06 o 
  -7  -3  -1      835.31      770.90     39.03 o 
   8   3   1        0.72        7.49      6.75 o 
  -8  -3  -1        0.72       -2.29      2.29 o 
  -8  -3  -1        0.72       -1.21      2.43 o 
  -8  -3  -1        0.72       -1.69      2.43 o 
  -8  -3  -1        0.72       -2.36      2.36 o 
  -8  -3  -1        0.72       -3.14      3.14 o 
  -9  -3  -1        1.15       -2.56      2.56 o 
  -9  -3  -1        1.15       -2.67      2.67 o 
  -9  -3  -1        1.15       -3.17      3.17 o 
   9   3   1        1.15       -1.65      7.42 o 
  -9  -3  -1        1.15       -2.73      2.73 o 
  -9  -3  -1        1.15       -1.62      2.67 o 
 -10  -3  -1       14.46        6.34      3.81 o 
 -10  -3  -1       14.46        2.83      3.61 o 
 -10  -3  -1       14.46        1.21      3.37 o 
 -10  -3  -1       14.46        9.41      3.51 o 
 -10  -3  -1       14.46        7.19      3.51 o 
  10   3   1       14.46       32.87     11.44 o 
 -11  -3  -1        3.17        2.73      3.21 o 
 -11  -3  -1        3.17        0.37      3.37 o 
  11   3   1        3.17        4.76      9.75 o 
 -11  -3  -1        3.17        1.35      3.31 o 
 -11  -3  -1        3.17        1.92      3.41 o 
 -12  -3  -1        0.10        1.35      3.24 o 
 -12  -3  -1        0.10        4.29      3.34 o 
  12   3   1        0.10        0.74     11.30 o 
 -12  -3  -1        0.10        0.20      3.58 o 
 -12  -3  -1        0.10       -2.87      3.48 o 
  -9   4   1       22.22       27.81      5.23 o 
  -9   4   1       22.22       23.99      5.10 o 
  -9   4   1       22.22       18.49      5.26 o 
  -9   4   1       22.22       17.07      4.69 o 
  -9   4   1       22.22       18.90      4.76 o 
  -8   4   1       25.21       21.80      4.76 o 
  -8   4   1       25.21       23.52      4.96 o 
  -8   4   1       25.21       23.69      5.23 o 
  -8   4   1       25.21       23.55      4.86 o 
  -8   4   1       25.21       19.81      4.56 o 
  -7   4   1      334.47      333.15     18.39 o 
  -7   4   1      334.47      316.81     18.46 o 
  -7   4   1      334.47      314.79     18.33 o 
  -7   4   1      334.47      312.12     18.19 o 
  -7   4   1      334.47      330.89     18.36 o 
  -6   4   1       35.52       17.78      5.40 o 
  -6   4   1       35.52       18.96      5.03 o 
  -6   4   1       35.52       22.54      4.76 o 
  -6   4   1       35.52       22.98      4.96 o 
  -6   4   1       35.52       27.91      4.96 o 
  -5   4   1      101.70      110.32      8.13 o 
  -5   4   1      101.70       93.71      7.86 o 
  -5   4   1      101.70      100.16      8.67 o 
  -5   4   1      101.70      102.49      8.10 o 
  -5   4   1      101.70       98.61      7.96 o 
  -4   4   1      122.09      119.87      9.28 o 
  -4   4   1      122.09      144.30      9.42 o 
  -4   4   1      122.09      142.04      9.48 o 
  -4   4   1      122.09      120.78      9.08 o 
  -3   4   1     1368.04     1508.25     71.48 o 
  -3   4   1     1368.04     1482.95     71.38 o 
  -3   4   1     1368.04     1430.15     71.72 o 
  -3   4   1     1368.04     1486.83     71.21 o 
  -3   4   1     1368.04     1553.11     71.41 o 
  -2   4   1       48.58       65.77      5.87 o 
  -2   4   1       48.58       64.08      5.87 o 
  -2   4   1       48.58       72.49      6.04 o 
  -2   4   1       48.58       69.75      6.04 o 
   2  -4  -1       48.58       73.80      6.31 o 
  -2   4   1       48.58       55.61      5.84 o 
  -1   4   1     3341.63     3645.39    176.50 o 
  -1   4   1     3341.63     4040.61    177.48 o 
   1  -4  -1     3341.63     3759.03    177.31 o 
   1  -4  -1     3341.63     3824.26    176.63 o 
  -1   4   1     3341.63     3627.14    177.51 o 
   1  -4  -1     3341.63     3819.31    176.09 o 
  -1   4   1     3341.63     3704.21    177.11 o 
  -1   4   1     3341.63     3881.92    176.80 o 
   0   4   1        4.07        4.86      2.29 o 
   0  -4  -1        4.07        1.75      2.13 o 
   0  -4  -1        4.07        0.47      2.63 o 
   0   4   1        4.07        3.54      2.67 o 
   0   4   1        4.07        4.18      2.33 o 
   0   4   1        4.07        4.29      2.67 o 
   0   4   1        4.07        3.37      2.36 o 
   0  -4  -1        4.07        0.71      1.52 o 
   0  -4  -1        4.07        0.94      0.71 o 
   1   4   1       49.74       80.11      6.45 o 
   1   4   1       49.74       63.14      6.14 o 
  -1  -4  -1       49.74       64.46      6.41 o 
   1   4   1       49.74       68.47      6.21 o 
   1   4   1       49.74       72.99      6.01 o 
   1   4   1       49.74       71.14      6.14 o 
  -1  -4  -1       49.74       62.40      6.31 o 
   1   4   1       49.74       70.16      6.14 o 
  -1  -4  -1       49.74       71.17      5.97 o 
  -1  -4  -1       49.74       72.05      6.04 o 
   1   4   1       49.74       74.24      6.24 o 
  -1  -4  -1       49.74       76.94      6.51 o 
   2   4   1       35.30       25.78      3.51 o 
   2   4   1       35.30       20.59      3.21 o 
   2   4   1       35.30       25.07      3.95 o 
  -2  -4  -1       35.30       21.80      3.75 o 
   2   4   1       35.30       36.78      5.77 o 
  -2  -4  -1       35.30       24.74      3.58 o 
  -2  -4  -1       35.30       24.77      3.78 o 
  -2  -4  -1       35.30       27.84      4.32 o 
  -2  -4  -1       35.30       24.97      3.44 o 
  -3  -4  -1       73.33       77.21      6.72 o 
   3   4   1       73.33       85.28      8.20 o 
  -3  -4  -1       73.33       84.40      7.66 o 
  -3  -4  -1       73.33       87.78      6.92 o 
   3   4   1       73.33       74.75      6.34 o 
  -3  -4  -1       73.33       70.40      6.85 o 
   3   4   1       73.33       78.66      8.40 o 
  -3  -4  -1       73.33       84.30      7.09 o 
   3   4   1       73.33       74.68      6.65 o 
   3   4   1       73.33       83.49      7.02 o 
  -3  -4  -1       73.33       82.24      7.12 o 
  -3  -4  -1       73.33       92.06      6.95 o 
   4   4   1       98.07       93.11      7.32 o 
  -4  -4  -1       98.07      102.22      7.36 o 
   4   4   1       98.07      111.84      9.82 o 
  -4  -4  -1       98.07       86.33      7.29 o 
   4   4   1       98.07       95.57      8.98 o 
  -4  -4  -1       98.07       95.67      7.42 o 
  -4  -4  -1       98.07       84.23      8.30 o 
  -4  -4  -1       98.07      101.85      7.76 o 
  -5  -4  -1       69.11       31.86      4.89 o 
  -5  -4  -1       69.11       40.33      4.56 o 
  -5  -4  -1       69.11       36.65      4.59 o 
  -6  -4  -1        3.25       -0.03      2.73 o 
  -6  -4  -1        3.25       -2.36      2.46 o 
   6   4   1        3.25       -3.68      3.68 o 
  -6  -4  -1        3.25        4.32      3.44 o 
  -6  -4  -1        3.25        3.24      2.70 o 
   6   4   1        3.25        1.32      4.62 o 
  -6  -4  -1        3.25        2.09      2.46 o 
  -6  -4  -1        3.25        4.32      2.73 o 
  -7  -4  -1      342.30      470.74     22.11 o 
  -7  -4  -1      342.30      337.86     20.72 o 
   7   4   1      342.30      452.00     25.58 o 
  -7  -4  -1      342.30      359.76     20.86 o 
  -7  -4  -1      342.30      439.62     21.36 o 
  -7  -4  -1      342.30      364.52     21.63 o 
  -7  -4  -1      342.30      370.70     21.06 o 
  -8  -4  -1      209.52      174.65     11.37 o 
  -8  -4  -1      209.52      173.87     11.27 o 
  -8  -4  -1      209.52      175.46     11.37 o 
  -8  -4  -1      209.52      180.18     11.41 o 
   8   4   1      209.52      193.51     17.99 o 
  -8  -4  -1      209.52      178.09     12.05 o 
  -9  -4  -1       44.16       43.09      5.47 o 
  -9  -4  -1       44.16       31.48      5.06 o 
  -9  -4  -1       44.16       32.70      5.23 o 
  -9  -4  -1       44.16       34.15      5.23 o 
  -9  -4  -1       44.16       37.22      5.77 o 
   9   4   1       44.16       43.33     11.17 o 
 -10  -4  -1      145.92      151.05     11.10 o 
 -10  -4  -1      145.92      168.03     11.47 o 
 -10  -4  -1      145.92      149.43     11.07 o 
 -10  -4  -1      145.92      176.50     11.51 o 
 -10  -4  -1      145.92      158.07     11.14 o 
  10   4   1      145.92      180.68     20.05 o 
 -11  -4  -1       50.77       49.77      6.11 o 
 -11  -4  -1       50.77       46.97      6.38 o 
  11   4   1       50.77       69.04     14.61 o 
 -11  -4  -1       50.77       40.87      6.34 o 
 -11  -4  -1       50.77       55.44      6.61 o 
 -11  -4  -1       50.77       39.72      6.28 o 
  12   4   1       14.62       17.48     12.72 o 
 -12  -4  -1       14.62       14.44      5.13 o 
 -12  -4  -1       14.62       12.99      5.06 o 
 -12  -4  -1       14.62        9.25      4.59 o 
 -12  -4  -1       14.62       16.00      4.83 o 
  -9   5   1       24.65       21.87      6.24 o 
  -9   5   1       24.65       13.80      5.64 o 
  -9   5   1       24.65       25.24      6.11 o 
  -8   5   1        0.52        4.69      4.72 o 
  -8   5   1        0.52       -2.23      4.08 o 
  -8   5   1        0.52        2.23      4.52 o 
  -8   5   1        0.52       -3.95      3.95 o 
  -7   5   1      103.55       99.99      9.69 o 
  -7   5   1      103.55      109.51      9.75 o 
  -7   5   1      103.55      106.10      9.62 o 
  -7   5   1      103.55      105.59      9.85 o 
  -7   5   1      103.55      103.43      9.82 o 
  -6   5   1      557.39      515.36     27.21 o 
  -6   5   1      557.39      519.88     27.37 o 
  -6   5   1      557.39      461.99     26.73 o 
  -6   5   1      557.39      482.62     27.37 o 
  -6   5   1      557.39      486.06     26.97 o 
  -5   5   1      233.13      222.37     15.22 o 
  -5   5   1      233.13      234.96     14.92 o 
  -5   5   1      233.13      232.09     14.75 o 
  -5   5   1      233.13      226.15     14.65 o 
  -5   5   1      233.13      219.64     14.61 o 
  -4   5   1       68.95       75.42      7.69 o 
  -4   5   1       68.95       60.81      6.82 o 
  -4   5   1       68.95       73.87      7.26 o 
  -4   5   1       68.95       65.03      6.92 o 
   4  -5  -1       68.95       66.21      5.97 o 
  -4   5   1       68.95       60.51      6.75 o 
  -3   5   1       33.65       33.07      5.37 o 
   3  -5  -1       33.65       17.75      4.18 o 
  -3   5   1       33.65       25.78      4.89 o 
  -3   5   1       33.65       28.45      4.86 o 
  -3   5   1       33.65       26.93      4.86 o 
  -3   5   1       33.65       26.19      5.20 o 
  -2   5   1      788.42      808.07     41.36 o 
  -2   5   1      788.42      841.06     41.63 o 
  -2   5   1      788.42      823.37     41.50 o 
   2  -5  -1      788.42      846.40     41.13 o 
  -2   5   1      788.42      813.71     41.67 o 
  -2   5   1      788.42      816.18     41.30 o 
   1  -5  -1      117.45      198.17     10.39 o 
  -1   5   1      117.45      145.25     10.53 o 
  -1   5   1      117.45      169.69     10.93 o 
   1  -5  -1      117.45      152.20      9.89 o 
  -1   5   1      117.45      154.40     10.90 o 
   1  -5  -1      117.45      165.30     11.20 o 
  -1   5   1      117.45      156.49     10.77 o 
  -1   5   1      117.45      133.57     10.73 o 
   0   5   1        0.66        0.74      2.87 o 
   0  -5  -1        0.66       -1.18      3.27 o 
   0   5   1        0.66        8.94      3.51 o 
   0   5   1        0.66       -3.00      3.00 o 
   0   5   1        0.66       -0.78      2.77 o 
   0   5   1        0.66       -0.98      2.67 o 
   0  -5  -1        0.66        0.44      1.75 o 
   0  -5  -1        0.66        0.88      2.29 o 
   1   5   1      228.68      255.37     15.39 o 
   1   5   1      228.68      279.74     15.56 o 
   1   5   1      228.68      263.37     15.29 o 
   1   5   1      228.68      262.29     15.36 o 
  -1  -5  -1      228.68      261.24     15.53 o 
   1   5   1      228.68      253.08     15.36 o 
   1   5   1      228.68      253.55     15.26 o 
  -1  -5  -1      228.68      265.23     15.22 o 
   1   5   1      228.68      266.14     15.39 o 
  -1  -5  -1      228.68      259.42     15.09 o 
  -1  -5  -1      228.68      265.36     15.26 o 
   2   5   1     3997.78     4356.53    200.84 o 
  -2  -5  -1     3997.78     4445.13    201.72 o 
  -2  -5  -1     3997.78     4516.48    201.18 o 
   2   5   1     3997.78     4157.38    200.71 o 
  -2  -5  -1     3997.78     4350.46    201.05 o 
   2   5   1     3997.78     4257.80    202.00 o 
   2   5   1     3997.78     4185.57    201.35 o 
  -2  -5  -1     3997.78     4214.50    201.56 o 
  -2  -5  -1     3997.78     4273.62    202.10 o 
  -3  -5  -1        3.13       -2.40      2.40 o 
  -3  -5  -1        3.13       -1.08      2.29 o 
   3   5   1        3.13       -2.13      2.13 o 
  -3  -5  -1        3.13       -2.40      2.40 o 
   3   5   1        3.13       -1.38      2.77 o 
   3   5   1        3.13        2.60      4.86 o 
  -3  -5  -1        3.13       -2.26      2.26 o 
  -3  -5  -1        3.13        1.62      3.00 o 
   3   5   1        3.13        1.79      2.43 o 
  -3  -5  -1        3.13        3.27      2.97 o 
  -3  -5  -1        3.13       -2.90      2.90 o 
  -4  -5  -1      638.58      566.14     29.68 o 
  -4  -5  -1      638.58      513.07     29.31 o 
   4   5   1      638.58      549.02     32.58 o 
   4   5   1      638.58      598.49     28.94 o 
  -4  -5  -1      638.58      603.89     30.35 o 
  -4  -5  -1      638.58      606.79     29.95 o 
  -4  -5  -1      638.58      563.44     29.61 o 
  -4  -5  -1      638.58      566.75     29.51 o 
   4   5   1      638.58      560.13     29.34 o 
  -4  -5  -1      638.58      522.76     29.48 o 
   4   5   1      638.58      562.09     28.83 o 
   4   5   1      638.58      594.94     34.44 o 
   5   5   1     2398.86     2352.30    109.10 o 
   5   5   1     2398.86     2204.50    118.93 o 
  -5  -5  -1     2398.86     2336.11    109.30 o 
   5   5   1     2398.86     2272.86    127.35 o 
  -5  -5  -1     2398.86     2385.54    109.64 o 
  -5  -5  -1     2398.86     2242.90    109.43 o 
  -5  -5  -1     2398.86     2343.21    109.26 o 
  -5  -5  -1     2398.86     2282.86    109.91 o 
   6   5   1       80.72       91.96     10.09 o 
   6   5   1       80.72      103.43     11.44 o 
  -6  -5  -1       80.72       84.87      7.96 o 
  -6  -5  -1       80.72       87.50      8.17 o 
  -6  -5  -1       80.72       85.38      8.00 o 
  -6  -5  -1       80.72       86.83      8.30 o 
  -6  -5  -1       80.72       85.82      7.96 o 
   7   5   1     2423.28     2469.16    140.59 o 
  -7  -5  -1     2423.28     2524.01    119.16 o 
   7   5   1     2423.28     2374.77    130.28 o 
  -7  -5  -1     2423.28     2604.07    120.01 o 
  -7  -5  -1     2423.28     2556.79    119.09 o 
  -7  -5  -1     2423.28     2593.93    119.47 o 
  -7  -5  -1     2423.28     2466.32    119.36 o 
  -8  -5  -1        5.11        0.20      3.68 o 
  -8  -5  -1        5.11        0.37      3.75 o 
   8   5   1        5.11       22.31      7.02 o 
  -8  -5  -1        5.11        2.50      4.79 o 
  -8  -5  -1        5.11        4.05      4.12 o 
   8   5   1        5.11       24.19      8.50 o 
  -8  -5  -1        5.11        7.29      4.29 o 
   9   5   1       51.54       50.38     11.51 o 
  -9  -5  -1       51.54       54.53      6.88 o 
  -9  -5  -1       51.54       64.39      7.02 o 
  -9  -5  -1       51.54       56.56      6.88 o 
  -9  -5  -1       51.54       52.51      7.26 o 
  -9  -5  -1       51.54       54.80      6.78 o 
 -10  -5  -1       47.34       51.60      7.22 o 
 -10  -5  -1       47.34       57.47      7.26 o 
 -10  -5  -1       47.34       66.82      7.53 o 
 -10  -5  -1       47.34       62.26      7.59 o 
  10   5   1       47.34       45.96     12.35 o 
 -10  -5  -1       47.34       46.37      6.88 o 
 -11  -5  -1       10.31       12.72      5.37 o 
  11   5   1       10.31       17.01     10.87 o 
 -11  -5  -1       10.31       11.17      5.23 o 
 -11  -5  -1       10.31       12.25      4.86 o 
 -11  -5  -1       10.31        6.04      4.72 o 
 -11  -5  -1       10.31       10.12      5.30 o 
 -12  -5  -1       14.86        9.75      5.13 o 
 -12  -5  -1       14.86       13.50      4.96 o 
  12   5   1       14.86       19.71     12.08 o 
 -12  -5  -1       14.86       14.92      5.53 o 
  -8   6   1        0.13        4.83      5.20 o 
  -8   6   1        0.13        3.14      5.47 o 
  -8   6   1        0.13       -2.02      4.89 o 
  -7   6   1      154.22      155.37     12.79 o 
  -7   6   1      154.22      159.72     12.82 o 
  -7   6   1      154.22      156.42     13.03 o 
  -6   6   1        0.89       -4.39      4.39 o 
  -6   6   1        0.89       -4.39      4.39 o 
  -6   6   1        0.89       -4.29      5.10 o 
  -6   6   1        0.89       -5.03      5.03 o 
  -5   6   1      171.05      200.29     14.11 o 
  -5   6   1      171.05      180.72     13.57 o 
  -5   6   1      171.05      166.11     13.40 o 
  -5   6   1      171.05      196.82     14.31 o 
  -5   6   1      171.05      185.75     13.87 o 
  -4   6   1      188.49      192.43     13.84 o 
  -4   6   1      188.49      173.03     14.21 o 
  -4   6   1      188.49      164.39     13.77 o 
  -4   6   1      188.49      162.70     13.30 o 
  -4   6   1      188.49      179.71     13.94 o 
  -3   6   1      185.64      200.63     14.71 o 
  -3   6   1      185.64      188.49     14.01 o 
   3  -6  -1      185.64      224.83     14.07 o 
  -3   6   1      185.64      211.20     14.68 o 
  -3   6   1      185.64      201.78     14.24 o 
  -3   6   1      185.64      204.58     14.85 o 
  -2   6   1      747.24      784.83     41.46 o 
   2  -6  -1      747.24      831.45     41.16 o 
  -2   6   1      747.24      801.17     41.80 o 
  -2   6   1      747.24      828.79     41.76 o 
  -2   6   1      747.24      807.48     41.70 o 
  -2   6   1      747.24      800.49     41.43 o 
   1  -6  -1       35.41       56.25      5.64 o 
   1  -6  -1       35.41       54.33      6.51 o 
   1  -6  -1       35.41       52.81      5.40 o 
  -1   6   1       35.41       57.67      6.99 o 
  -1   6   1       35.41       65.03      6.95 o 
  -1   6   1       35.41       53.45      6.72 o 
  -1   6   1       35.41       51.16      6.38 o 
  -1   6   1       35.41       49.00      6.31 o 
   0  -6  -1       34.51       30.17      6.04 o 
   0   6   1       34.51       39.11      5.84 o 
   0   6   1       34.51       45.79      6.72 o 
   0   6   1       34.51       42.86      6.18 o 
   0  -6  -1       34.51       45.76      5.53 o 
   0   6   1       34.51       49.03      5.84 o 
   0   6   1       34.51       48.63      6.04 o 
   0   6   1       34.51       57.54      6.55 o 
   0  -6  -1       34.51       49.98      5.77 o 
   0   6   1       34.51       41.41      6.21 o 
   1   6   1      282.29      326.39     19.07 o 
   1   6   1      282.29      350.32     19.61 o 
  -1  -6  -1      282.29      321.32     18.83 o 
  -1  -6  -1      282.29      312.68     19.31 o 
   1   6   1      282.29      331.05     19.04 o 
   1   6   1      282.29      340.09     19.24 o 
   1   6   1      282.29      338.94     19.17 o 
  -1  -6  -1      282.29      323.35     18.77 o 
  -2  -6  -1      130.88      141.34     10.36 o 
   2   6   1      130.88      118.73      9.52 o 
  -2  -6  -1      130.88      139.85      9.69 o 
  -2  -6  -1      130.88      115.49     10.36 o 
  -2  -6  -1      130.88      127.60      9.62 o 
   2   6   1      130.88      129.15      9.72 o 
   2   6   1      130.88      132.16     10.06 o 
  -3  -6  -1       23.94       19.27      4.32 o 
   3   6   1       23.94       19.37      4.79 o 
   3   6   1       23.94       20.55      6.38 o 
  -3  -6  -1       23.94       25.34      4.66 o 
  -3  -6  -1       23.94       21.12      4.93 o 
  -3  -6  -1       23.94       12.89      4.49 o 
  -3  -6  -1       23.94       26.93      4.99 o 
   3   6   1       23.94        8.84      3.00 o 
  -4  -6  -1       13.19       10.26      3.75 o 
   4   6   1       13.19       17.14      5.87 o 
  -4  -6  -1       13.19       15.89      4.52 o 
   4   6   1       13.19       10.36      3.54 o 
   4   6   1       13.19       13.16      4.08 o 
  -4  -6  -1       13.19       12.25      4.22 o 
  -4  -6  -1       13.19       20.15      4.12 o 
   4   6   1       13.19       15.56      3.64 o 
  -4  -6  -1       13.19       12.22      4.02 o 
  -4  -6  -1       13.19        8.81      4.56 o 
  -4  -6  -1       13.19       12.65      3.75 o 
   5   6   1        4.19        1.65      5.33 o 
   5   6   1        4.19       -0.20      3.27 o 
  -5  -6  -1        4.19       -1.11      3.17 o 
  -5  -6  -1        4.19        6.31      4.29 o 
  -5  -6  -1        4.19        4.72      3.48 o 
  -5  -6  -1        4.19        2.77      3.07 o 
  -5  -6  -1        4.19        0.78      3.75 o 
   5   6   1        4.19        1.42      4.35 o 
  -5  -6  -1        4.19        6.82      4.05 o 
  -5  -6  -1        4.19        3.04      3.31 o 
   6   6   1       52.58       56.42      8.98 o 
  -6  -6  -1       52.58       52.58      7.49 o 
  -6  -6  -1       52.58       52.68      6.95 o 
  -6  -6  -1       52.58       46.60      6.58 o 
  -6  -6  -1       52.58       47.08      6.48 o 
   6   6   1       52.58       44.71      5.84 o 
  -6  -6  -1       52.58       45.02      6.58 o 
   6   6   1       52.58       69.35      9.75 o 
   7   6   1       22.07       31.18      9.04 o 
  -7  -6  -1       22.07       45.22      6.31 o 
   7   6   1       22.07       39.79      8.47 o 
  -7  -6  -1       22.07       23.49      5.67 o 
  -7  -6  -1       22.07       28.92      5.53 o 
  -7  -6  -1       22.07       38.50      6.21 o 
  -7  -6  -1       22.07       34.42      6.58 o 
   8   6   1       10.86       10.19      6.14 o 
   8   6   1       10.86        9.18      6.92 o 
  -8  -6  -1       10.86        9.45      4.66 o 
  -8  -6  -1       10.86       12.01      4.49 o 
  -8  -6  -1       10.86       11.68      4.83 o 
  -8  -6  -1       10.86       10.93      4.96 o 
  -8  -6  -1       10.86        9.14      5.23 o 
  -9  -6  -1        1.05       -4.32      4.32 o 
  -9  -6  -1        1.05       -4.39      4.39 o 
  -9  -6  -1        1.05        0.67      4.39 o 
  -9  -6  -1        1.05       -2.16      3.78 o 
  -9  -6  -1        1.05       -0.51      5.20 o 
   9   6   1        1.05       -1.15      7.59 o 
   9   6   1        1.05        8.47      6.88 o 
 -10  -6  -1      156.85      160.87     12.49 o 
  10   6   1      156.85      157.87     19.03 o 
 -10  -6  -1      156.85      137.08     12.15 o 
 -10  -6  -1      156.85      146.06     12.28 o 
 -10  -6  -1      156.85      130.06     11.85 o 
 -11  -6  -1      160.83      171.64     13.67 o 
 -11  -6  -1      160.83      142.04     13.03 o 
  11   6   1      160.83      189.02     21.29 o 
 -11  -6  -1      160.83      147.78     13.16 o 
 -12  -6  -1       11.18       13.36      5.97 o 
  12   6   1       11.18       15.15     11.07 o 
 -12  -6  -1       11.18       14.38      5.94 o 
 -12  -6  -1       11.18       17.04      5.87 o 
  -8   7   1       18.35       27.23      7.09 o 
  -8   7   1       18.35       17.04      7.02 o 
  -8   7   1       18.35       21.46      7.15 o 
  -8   7   1       18.35       22.74      7.83 o 
  -7   7   1        0.45       -4.39      5.40 o 
  -7   7   1        0.45        0.74      5.80 o 
  -7   7   1        0.45        0.27      5.23 o 
  -6   7   1        1.88        0.10      5.43 o 
  -6   7   1        1.88        6.28      5.43 o 
  -6   7   1        1.88        6.34      5.77 o 
  -5   7   1        0.75        8.74      6.01 o 
  -5   7   1        0.75        4.29      5.64 o 
  -5   7   1        0.75       -3.37      5.03 o 
  -4   7   1       12.54       17.38      6.11 o 
  -4   7   1       12.54        4.99      5.70 o 
  -4   7   1       12.54        6.78      5.30 o 
  -4   7   1       12.54       13.03      5.80 o 
  -3   7   1       26.71       41.64      8.81 o 
  -3   7   1       26.71       26.19      7.22 o 
  -3   7   1       26.71       21.29      7.80 o 
  -3   7   1       26.71       28.62      7.22 o 
  -3   7   1       26.71       18.15      6.95 o 
   2  -7  -1     1533.95     1477.71     73.26 o 
  -2   7   1     1533.95     1498.72     74.38 o 
  -2   7   1     1533.95     1403.51     73.46 o 
  -2   7   1     1533.95     1443.80     73.80 o 
  -2   7   1     1533.95     1572.46     74.34 o 
  -2   7   1     1533.95     1551.62     74.27 o 
  -1   7   1      324.65      370.43     21.30 o 
   1  -7  -1      324.65      340.22     20.89 o 
   1  -7  -1      324.65      319.29     19.17 o 
  -1   7   1      324.65      358.92     21.20 o 
  -1   7   1      324.65      336.47     21.43 o 
  -1   7   1      324.65      332.08     20.76 o 
  -1   7   1      324.65      332.62     20.72 o 
  -1   7   1      324.65      323.88     20.52 o 
  -1   7   1      324.65      329.25     20.69 o 
   0   7   1     1457.32     1380.85     66.24 o 
   0  -7  -1     1457.32     1320.69     66.04 o 
   0   7   1     1457.32     1297.52     66.00 o 
   0   7   1     1457.32     1317.38     65.77 o 
   0  -7  -1     1457.32     1338.80     65.26 o 
   0   7   1     1457.32     1374.37     66.31 o 
   0   7   1     1457.32     1294.51     65.97 o 
   0   7   1     1457.32     1269.95     66.14 o 
   0   7   1     1457.32     1337.24     65.97 o 
   0  -7  -1     1457.32     1349.71     65.29 o 
   1   7   1       34.03       35.23      5.77 o 
   1   7   1       34.03       32.19      6.01 o 
  -1  -7  -1       34.03       26.46      5.84 o 
   1   7   1       34.03       30.51      5.43 o 
  -1  -7  -1       34.03       30.74      5.03 o 
   1   7   1       34.03       33.48      5.77 o 
  -1  -7  -1       34.03       35.40      5.23 o 
  -2  -7  -1       95.52       98.30      8.67 o 
  -2  -7  -1       95.52       91.93      8.64 o 
   2   7   1       95.52       82.34      8.54 o 
   2   7   1       95.52       86.02      8.67 o 
   2   7   1       95.52      100.16      9.89 o 
  -2  -7  -1       95.52      100.46     10.19 o 
   3   7   1       68.68       54.67      7.22 o 
   3   7   1       68.68       29.53      4.99 o 
  -3  -7  -1       68.68       44.28      6.31 o 
   3   7   1       68.68       53.83      9.69 o 
  -3  -7  -1       68.68       46.23      6.99 o 
  -3  -7  -1       68.68       49.24      6.82 o 
   3   7   1       68.68       49.13      6.28 o 
  -3  -7  -1       68.68       48.05      6.45 o 
   4   7   1     2484.03     2481.39    119.56 o 
   4   7   1     2484.03     2500.01    129.91 o 
  -4  -7  -1     2484.03     2385.52    119.33 o 
  -4  -7  -1     2484.03     2547.13    120.41 o 
  -4  -7  -1     2484.03     2366.02    119.60 o 
   4   7   1     2484.03     2720.51    119.12 o 
  -4  -7  -1     2484.03     2556.19    119.90 o 
  -4  -7  -1     2484.03     2223.00    118.99 o 
   4   7   1     2484.03     2676.60    119.22 o 
   5   7   1      104.66      109.91     11.54 o 
  -5  -7  -1      104.66       88.28      9.45 o 
  -5  -7  -1      104.66      101.68     10.12 o 
  -5  -7  -1      104.66       96.82      9.89 o 
   5   7   1      104.66       89.16     11.31 o 
  -5  -7  -1      104.66       95.37     10.23 o 
   5   7   1      104.66       94.90      9.58 o 
  -5  -7  -1      104.66       87.10      9.11 o 
  -5  -7  -1      104.66       92.37      9.42 o 
  -5  -7  -1      104.66       89.97      9.21 o 
  -6  -7  -1     1177.90     1199.94     58.93 o 
  -6  -7  -1     1177.90     1238.03     58.96 o 
  -6  -7  -1     1177.90     1113.06     58.89 o 
  -6  -7  -1     1177.90     1211.69     58.79 o 
   6   7   1     1177.90     1095.26     67.67 o 
  -6  -7  -1     1177.90     1221.39     58.96 o 
   6   7   1     1177.90     1150.07     57.74 o 
  -6  -7  -1     1177.90     1140.61     58.66 o 
   6   7   1     1177.90     1143.48     64.33 o 
  -6  -7  -1     1177.90     1105.93     58.56 o 
  -7  -7  -1       13.57       10.29      5.47 o 
  -7  -7  -1       13.57       15.73      6.28 o 
  -7  -7  -1       13.57       22.51      5.53 o 
  -7  -7  -1       13.57        9.92      5.20 o 
  -7  -7  -1       13.57       16.70      5.84 o 
  -7  -7  -1       13.57       23.82      6.04 o 
  -7  -7  -1       13.57       23.52      5.57 o 
   7   7   1       13.57       25.88      8.60 o 
   7   7   1       13.57       13.36      6.85 o 
  -8  -7  -1       22.85       33.78      6.78 o 
  -8  -7  -1       22.85       38.81      7.59 o 
  -8  -7  -1       22.85       26.86      6.24 o 
  -8  -7  -1       22.85       32.67      6.45 o 
   8   7   1       22.85       40.09      9.21 o 
   8   7   1       22.85       43.73     10.06 o 
  -8  -7  -1       22.85       35.90      6.68 o 
   9   7   1       54.07       67.09     12.59 o 
  -9  -7  -1       54.07       81.33      9.92 o 
  -9  -7  -1       54.07       54.47      8.47 o 
   9   7   1       54.07       66.04     11.44 o 
  -9  -7  -1       54.07       65.87      8.91 o 
  10   7   1        3.20       -2.67      7.83 o 
  10   7   1        3.20        8.06      7.80 o 
 -10  -7  -1        3.20        0.74      5.80 o 
 -10  -7  -1        3.20        1.92      5.47 o 
 -10  -7  -1        3.20       -1.89      4.66 o 
 -11  -7  -1        1.54       -1.25      5.20 o 
 -11  -7  -1        1.54        4.42      6.01 o 
  11   7   1        1.54       -1.52      9.45 o 
 -11  -7  -1        1.54       -5.03      5.50 o 
 -12  -7  -1       10.60       24.77      7.05 o 
 -12  -7  -1       10.60       15.73      6.82 o 
  12   7   1       10.60        6.72     11.17 o 
 -12  -7  -1       10.60       17.85      7.05 o 
  -7   8   1        1.50       -0.84      6.24 o 
  -7   8   1        1.50       -3.17      7.53 o 
  -7   8   1        1.50       -3.21      6.14 o 
  -7   8   1        1.50        3.14      6.48 o 
  -7   8   1        1.50       -6.21      6.21 o 
  -6   8   1       39.65       40.33      8.34 o 
  -6   8   1       39.65       47.28      8.74 o 
  -6   8   1       39.65       29.86      7.83 o 
  -6   8   1       39.65       46.43      9.11 o 
  -5   8   1       29.93       40.66      8.17 o 
  -5   8   1       29.93       38.71      8.07 o 
  -5   8   1       29.93       35.47      8.44 o 
  -5   8   1       29.93       38.74      8.27 o 
  -4   8   1      237.20      212.82     17.18 o 
  -4   8   1      237.20      254.02     17.95 o 
  -4   8   1      237.20      225.03     17.58 o 
  -4   8   1      237.20      229.19     18.19 o 
  -3   8   1      205.54      207.69     16.54 o 
  -3   8   1      205.54      209.44     16.17 o 
  -3   8   1      205.54      202.22     16.33 o 
  -3   8   1      205.54      195.64     15.86 o 
  -3   8   1      205.54      234.04     17.45 o 
   2  -8  -1       27.55       14.88      6.04 o 
  -2   8   1       27.55        6.85      7.12 o 
  -2   8   1       27.55       13.67      6.55 o 
  -2   8   1       27.55       22.41      6.95 o 
  -2   8   1       27.55       13.33      7.22 o 
  -2   8   1       27.55       18.93      7.49 o 
  -1   8   1      101.47      108.23     11.04 o 
  -1   8   1      101.47       99.75     10.87 o 
  -1   8   1      101.47      102.79     10.87 o 
  -1   8   1      101.47      111.90     11.44 o 
   1  -8  -1      101.47      112.38     10.77 o 
  -1   8   1      101.47      117.34     11.34 o 
  -1   8   1      101.47       98.27     10.33 o 
   0   8   1        6.61        8.87      5.23 o 
   0  -8  -1        6.61        5.60      3.68 o 
   0   8   1        6.61        5.57      4.99 o 
   0  -8  -1        6.61        9.01      4.29 o 
   0   8   1        6.61        4.99      5.57 o 
   0   8   1        6.61       -0.94      4.42 o 
   0   8   1        6.61        8.84      5.13 o 
   0  -8  -1        6.61        4.49      5.23 o 
  -1  -8  -1      470.26      441.48     27.71 o 
   1   8   1      470.26      551.45     28.52 o 
   1   8   1      470.26      431.96     26.97 o 
  -1  -8  -1      470.26      498.15     27.14 o 
   1   8   1      470.26      490.46     28.29 o 
   1   8   1      470.26      454.17     27.41 o 
   2   8   1       73.05       77.95      9.42 o 
  -2  -8  -1       73.05       75.93      9.38 o 
   2   8   1       73.05       68.03      9.69 o 
   2   8   1       73.05       76.23      8.67 o 
  -2  -8  -1       73.05       68.98      8.64 o 
  -2  -8  -1       73.05       75.02      8.74 o 
   3   8   1      140.48       98.54      9.85 o 
  -3  -8  -1      140.48      117.78     11.74 o 
  -3  -8  -1      140.48      113.43     10.70 o 
  -4  -8  -1        5.38       12.89      5.26 o 
  -4  -8  -1        5.38       -5.37      5.37 o 
   4   8   1        5.38       -3.85      3.85 o 
   4   8   1        5.38        7.56      7.53 o 
  -4  -8  -1        5.38       -0.51      3.91 o 
   4   8   1        5.38       -4.86      4.86 o 
  -4  -8  -1        5.38        3.21      4.52 o 
   4   8   1        5.38       -1.62      3.81 o 
   5   8   1       22.15       21.50      5.26 o 
  -5  -8  -1       22.15        9.08      6.31 o 
  -5  -8  -1       22.15       15.59      5.84 o 
  -5  -8  -1       22.15       22.51      6.41 o 
   5   8   1       22.15       26.29      7.29 o 
   5   8   1       22.15       21.70      5.20 o 
  -5  -8  -1       22.15       18.90      5.60 o 
   5   8   1       22.15       21.06      8.50 o 
   5   8   1       22.15       12.11      5.67 o 
   6   8   1        3.94        2.63      6.95 o 
   6   8   1        3.94        9.85      6.34 o 
  -6  -8  -1        3.94       -0.20      5.60 o 
  -6  -8  -1        3.94       -2.06      4.59 o 
  -6  -8  -1        3.94        7.05      4.79 o 
   6   8   1        3.94       -0.20      4.59 o 
   7   8   1       31.13       51.02     10.12 o 
  -7  -8  -1       31.13       16.37      6.58 o 
  -7  -8  -1       31.13        9.65      7.09 o 
   7   8   1       31.13       38.40      9.31 o 
  -7  -8  -1       31.13       14.14      6.34 o 
   8   8   1       29.64       36.65      9.89 o 
  -8  -8  -1       29.64       28.89      7.15 o 
   8   8   1       29.64       34.35      9.55 o 
  -8  -8  -1       29.64       21.63      7.53 o 
  -8  -8  -1       29.64       37.12      7.36 o 
  -9  -8  -1      191.85      176.06     15.19 o 
  -9  -8  -1      191.85      172.45     15.02 o 
   9   8   1      191.85      186.35     18.22 o 
   9   8   1      191.85      174.10     19.00 o 
  -9  -8  -1      191.85      173.06     15.63 o 
 -10  -8  -1        2.16       -1.38      6.34 o 
 -10  -8  -1        2.16        4.05      5.67 o 
  10   8   1        2.16        1.42      8.00 o 
  10   8   1        2.16       -5.74      7.83 o 
 -10  -8  -1        2.16       -5.50      5.67 o 
 -11  -8  -1      152.06      159.69     15.12 o 
 -11  -8  -1      152.06      149.67     14.78 o 
  11   8   1      152.06      183.14     21.09 o 
 -11  -8  -1      152.06      149.84     14.88 o 
  11   8   1      152.06      153.48     18.56 o 
  -6   9   1       10.47        8.54      8.44 o 
  -6   9   1       10.47       11.68      7.39 o 
  -6   9   1       10.47       17.01      8.84 o 
  -6   9   1       10.47       16.80      7.80 o 
  -5   9   1        0.04        4.62      7.76 o 
  -5   9   1        0.04       -4.08      6.38 o 
  -5   9   1        0.04       -0.94      6.41 o 
  -5   9   1        0.04       -6.75      6.78 o 
  -5   9   1        0.04       -1.01      7.90 o 
  -4   9   1       44.21       60.84     10.39 o 
  -4   9   1       44.21       44.61      9.82 o 
  -4   9   1       44.21       31.42      8.94 o 
  -4   9   1       44.21       34.32      8.54 o 
  -4   9   1       44.21       42.55      8.87 o 
  -3   9   1        8.05       13.50      7.02 o 
  -3   9   1        8.05       -4.35      6.24 o 
  -3   9   1        8.05        6.85      6.55 o 
  -3   9   1        8.05       16.74      7.32 o 
  -3   9   1        8.05       12.32      7.39 o 
  -2   9   1        1.23        2.02      6.61 o 
  -2   9   1        1.23        3.04      6.51 o 
  -2   9   1        1.23        3.00      6.41 o 
  -2   9   1        1.23        1.92      6.61 o 
   1  -9  -1      223.09      227.60     17.04 o 
  -1   9   1      223.09      231.18     18.02 o 
  -1   9   1      223.09      229.86     17.62 o 
  -1   9   1      223.09      233.47     17.62 o 
   0   9   1      318.63      356.54     22.48 o 
   0  -9  -1      318.63      311.18     22.04 o 
   0   9   1      318.63      337.51     22.98 o 
   0   9   1      318.63      335.51     22.21 o 
   1   9   1      805.54      685.20     39.26 o 
  -1  -9  -1      805.54      713.18     39.74 o 
   1   9   1      805.54      739.25     40.31 o 
   1   9   1      805.54      709.54     39.36 o 
   2   9   1      378.28      364.08     23.02 o 
  -2  -9  -1      378.28      370.29     23.90 o 
   2   9   1      378.28      382.24     24.00 o 
   2   9   1      378.28      341.77     22.58 o 
  -2  -9  -1      378.28      348.69     22.45 o 
  -2  -9  -1      378.28      364.86     22.88 o 
  -3  -9  -1       83.19       64.05      8.30 o 
   3   9   1       83.19       79.13      9.38 o 
   3   9   1       83.19       66.58      9.08 o 
   3   9   1       83.19       69.01     10.02 o 
   3   9   1       83.19       71.85     13.16 o 
  -3  -9  -1       83.19       73.50      9.25 o 
  -3  -9  -1       83.19       78.32     10.43 o 
   4   9   1        0.67       -1.96      7.83 o 
  -4  -9  -1        0.67       -4.56      4.56 o 
   4   9   1        0.67       -0.94      2.09 o 
  -4  -9  -1        0.67       -4.08      4.08 o 
   4   9   1        0.67       -5.33      6.01 o 
   4   9   1        0.67       -4.42      4.42 o 
  -4  -9  -1        0.67       -2.77      6.72 o 
  -5  -9  -1      900.92      884.32     46.15 o 
   5   9   1      900.92      817.81     45.41 o 
  -5  -9  -1      900.92      887.76     46.73 o 
   5   9   1      900.92      812.71     50.17 o 
  -5  -9  -1      900.92      866.52     45.98 o 
  -6  -9  -1        2.26        5.30      6.28 o 
   6   9   1        2.26       -3.44      4.89 o 
   6   9   1        2.26        0.64      6.38 o 
  -6  -9  -1        2.26       -2.94      4.52 o 
  -6  -9  -1        2.26       -0.34      4.93 o 
   6   9   1        2.26        1.62      7.69 o 
  -7  -9  -1       48.32       52.07      9.89 o 
   7   9   1       48.32       62.33     11.17 o 
  -7  -9  -1       48.32       46.74      8.40 o 
  -7  -9  -1       48.32       42.42      8.23 o 
   7   9   1       48.32       48.49     10.60 o 
  -8  -9  -1      177.91      172.11     15.73 o 
   8   9   1      177.91      182.91     17.99 o 
  -8  -9  -1      177.91      162.73     15.29 o 
   8   9   1      177.91      203.23     19.44 o 
  -8  -9  -1      177.91      180.82     16.91 o 
   9   9   1        0.43        8.64      8.94 o 
   9   9   1        0.43        2.90      8.10 o 
  -9  -9  -1        0.43       -0.84      5.67 o 
  -9  -9  -1        0.43        1.11      6.24 o 
  -9  -9  -1        0.43        2.09      7.26 o 
  10   9   1       21.68       21.09     10.29 o 
  10   9   1       21.68       25.48     10.87 o 
 -10  -9  -1       21.68       21.80      8.10 o 
 -10  -9  -1       21.68       19.07      7.56 o 
 -10  -9  -1       21.68       14.24      8.20 o 
  11   9   1       12.76        3.58      9.79 o 
  11   9   1       12.76       16.47     10.63 o 
 -11  -9  -1       12.76       19.71      8.67 o 
 -11  -9  -1       12.76       17.14      7.73 o 
 -11  -9  -1       12.76        2.36      7.49 o 
  -5  10   1       11.32       -3.44      8.94 o 
  -5  10   1       11.32        7.15      8.37 o 
  -5  10   1       11.32        4.45      7.19 o 
  -4  10   1       12.76       20.35      8.98 o 
  -4  10   1       12.76       25.48      8.54 o 
  -4  10   1       12.76       10.83      8.71 o 
  -3  10   1       10.38       12.35      7.56 o 
  -3  10   1       10.38       14.27      8.37 o 
  -3  10   1       10.38       25.38      9.04 o 
  -2  10   1        6.97       -6.85      6.85 o 
  -2  10   1        6.97        4.99      6.68 o 
  -2  10   1        6.97        1.55      7.66 o 
  -1  10   1       27.24       15.62      7.76 o 
  -1  10   1       27.24       20.89      7.53 o 
  -1  10   1       27.24       23.55      8.47 o 
   1 -10  -1       27.24       27.03      7.69 o 
   0  10   1      113.98      127.53     12.96 o 
   0  10   1      113.98      149.77     14.78 o 
   0 -10  -1      113.98      124.73     13.36 o 
   0  10   1      113.98      105.02     12.49 o 
   1  10   1       71.97       60.98      9.92 o 
  -1 -10  -1       71.97       71.84     11.03 o 
   1  10   1       71.97       62.53      9.96 o 
   1  10   1       71.97       49.88     10.80 o 
   2  10   1        0.26       14.51      6.58 o 
   2  10   1        0.26        9.65      7.56 o 
  -2 -10  -1        0.26        7.02      7.15 o 
   2  10   1        0.26        4.49      5.97 o 
  -3 -10  -1      250.35      251.60     20.86 o 
   3  10   1      250.35      346.40     26.02 o 
  -3 -10  -1      250.35      354.37     23.59 o 
   4  10   1       11.98        5.70      7.36 o 
  -4 -10  -1       11.98       14.68      7.02 o 
  -4 -10  -1       11.98       11.51      6.58 o 
  -4 -10  -1       11.98       10.80      8.20 o 
   4  10   1       11.98       26.02     10.19 o 
   5  10   1       22.88       24.63     10.22 o 
   5  10   1       22.88       21.77      7.46 o 
  -5 -10  -1       22.88       13.73      6.41 o 
  -5 -10  -1       22.88       27.16      8.60 o 
  -5 -10  -1       22.88       12.38      5.70 o 
  -6 -10  -1       30.54       26.35      7.69 o 
   6  10   1       30.54       42.38     10.76 o 
   6  10   1       30.54       34.39      8.34 o 
  -6 -10  -1       30.54       29.97      7.90 o 
  -6 -10  -1       30.54       25.34      8.40 o 
   6  10   1       30.54       34.76      9.52 o 
  -7 -10  -1      202.90      199.82     18.26 o 
   7  10   1      202.90      200.29     20.21 o 
   7  10   1      202.90      235.76     20.48 o 
  -7 -10  -1      202.90      196.18     17.18 o 
  -7 -10  -1      202.90      201.54     17.52 o 
  -8 -10  -1        1.69        3.64      8.30 o 
  -8 -10  -1        1.69        1.42      6.41 o 
   8  10   1        1.69        8.06      8.71 o 
   8  10   1        1.69        0.30      7.90 o 
  -8 -10  -1        1.69        4.52      6.68 o 
   9  10   1       82.82       93.41     14.95 o 
  -9 -10  -1       82.82       81.90     12.79 o 
  -9 -10  -1       82.82       58.89     11.07 o 
   9  10   1       82.82       93.58     14.98 o 
  -9 -10  -1       82.82       77.35     11.30 o 
  10  10   1       31.86       41.14     12.45 o 
 -10 -10  -1       31.86       29.86      9.08 o 
  10  10   1       31.86       34.89     11.47 o 
 -10 -10  -1       31.86       32.60      9.18 o 
 -10 -10  -1       31.86       39.89     10.06 o 
  11  10   1        3.99       -5.50      9.11 o 
 -11 -10  -1        3.99       -1.89      7.42 o 
 -11 -10  -1        3.99        9.92      9.01 o 
  11  10   1        3.99        4.66     10.36 o 
 -11 -10  -1        3.99        1.82      6.78 o 
  -4  11   1        0.08       -2.80      8.74 o 
  -4  11   1        0.08        4.05      7.46 o 
  -4  11   1        0.08        2.06      7.39 o 
  -3  11   1        0.03       -2.63      7.19 o 
  -3  11   1        0.03       -6.31      6.31 o 
  -3  11   1        0.03        0.34      8.33 o 
  -2  11   1       12.40       10.56      8.98 o 
  -2  11   1       12.40       29.26      9.79 o 
  -2  11   1       12.40       15.12      8.50 o 
  -1  11   1       27.61       27.87      9.82 o 
  -1  11   1       27.61       42.25      9.45 o 
  -1  11   1       27.61       29.16      9.62 o 
   0  11   1       48.67       62.19     11.78 o 
   0  11   1       48.67       45.76      9.68 o 
   0  11   1       48.67       59.16     11.41 o 
   0 -11  -1       48.67       57.37     10.29 o 
   1  11   1       85.89       95.60     13.50 o 
   1  11   1       85.89       61.79     10.93 o 
  -1 -11  -1       85.89       73.67     11.64 o 
   1  11   1       85.89       87.57     11.78 o 
   2  11   1       15.29       22.95      8.94 o 
   2  11   1       15.29       14.75     11.81 o 
  -2 -11  -1       15.29       13.84      7.76 o 
   3  11   1        5.04        7.26      7.96 o 
   3  11   1        5.04       10.46     11.17 o 
  -3 -11  -1        5.04        0.27      7.26 o 
   4  11   1      230.77      185.18     17.25 o 
  -4 -11  -1      230.77      183.73     17.68 o 
   4  11   1      230.77      187.24     19.27 o 
   5  11   1        0.25       -0.88      9.11 o 
   5  11   1        0.25        3.64      6.24 o 
  -5 -11  -1        0.25        0.54      5.30 o 
  -5 -11  -1        0.25       -0.64      7.15 o 
  -5 -11  -1        0.25       -3.00      4.86 o 
  -6 -11  -1      132.50      139.27     15.39 o 
   6  11   1      132.50      112.98     15.93 o 
   6  11   1      132.50      131.04     16.13 o 
  -6 -11  -1      132.50      122.91     14.27 o 
  -6 -11  -1      132.50      139.37     14.68 o 
   6  11   1      132.50      128.27     13.87 o 
  -7 -11  -1       68.57       77.58     12.05 o 
  -7 -11  -1       68.57       84.36     12.35 o 
  -7 -11  -1       68.57       83.39     13.06 o 
   7  11   1       68.57       82.31     14.81 o 
   7  11   1       68.57       89.19     14.07 o 
   8  11   1      146.71      130.36     17.24 o 
  -8 -11  -1      146.71      132.93     15.25 o 
  -8 -11  -1      146.71      162.69     16.60 o 
   8  11   1      146.71      148.79     18.39 o 
  -8 -11  -1      146.71      148.52     15.76 o 
   9  11   1        0.13       15.96     10.43 o 
   9  11   1        0.13       14.11     10.73 o 
  -9 -11  -1        0.13        7.22      7.96 o 
  -9 -11  -1        0.13       13.33      7.86 o 
  -9 -11  -1        0.13        7.42      8.23 o 
 -10 -11  -1        0.01       -0.03      7.42 o 
  10  11   1        0.01       10.19     10.46 o 
 -10 -11  -1        0.01        7.56      7.93 o 
  10  11   1        0.01        1.65      9.68 o 
 -10 -11  -1        0.01       -5.40      8.57 o 
  -2  12   1       20.50       19.13      9.35 o 
  -2  12   1       20.50       21.73     10.49 o 
  -2  12   1       20.50       22.34      9.85 o 
  -1  12   1       10.22       16.47      9.38 o 
  -1  12   1       10.22       15.73      9.11 o 
   0  12   1       22.85       21.29      9.45 o 
   0  12   1       22.85       30.10     10.56 o 
   1  12   1        5.36        4.12      8.13 o 
  -1 -12  -1        5.36        0.94      7.02 o 
   2  12   1       61.48       79.98     12.72 o 
   2  12   1       61.48       35.57     13.36 o 
  -2 -12  -1       61.48       62.90     11.24 o 
   3  12   1        0.00        7.79      8.03 o 
   3  12   1        0.00       -0.34     10.97 o 
  -3 -12  -1        0.00        5.37      8.17 o 
  -4 -12  -1        0.35       -7.19      7.19 o 
   4  12   1        0.35       -0.74      8.06 o 
   4  12   1        0.35       -0.71      9.04 o 
   5  12   1       13.17       22.10      8.84 o 
   5  12   1       13.17       19.44     10.36 o 
  -5 -12  -1       13.17       20.04      9.48 o 
   6  12   1        0.04        5.70      7.26 o 
  -6 -12  -1        0.04       -4.45      7.69 o 
   6  12   1        0.04        5.50      8.40 o 
   6  12   1        0.04       18.66     10.66 o 
   7  12   1       21.05       17.24      9.82 o 
  -7 -12  -1       21.05       30.57     10.53 o 
   7  12   1       21.05       22.51     11.57 o 
  -7 -12  -1       21.05       17.24      9.01 o 
   8  12   1       46.29       55.71     13.40 o 
   8  12   1       46.29       76.43     15.05 o 
  -8 -12  -1       46.29       63.68     12.18 o 
  -8 -12  -1       46.29       53.38     12.45 o 
  -8 -12  -1       46.29       79.40     12.72 o 
  -9 -12  -1        0.60       -3.41      8.03 o 
  -9 -12  -1        0.60       -0.78      9.25 o 
  -9 -12  -1        0.60       -1.72      7.42 o 
   9  12   1        0.60       -4.96      9.01 o 
   9  12   1        0.60       14.34     11.30 o 
  -1  13   1        5.44       20.85     10.90 o 
   0  13   1        0.80        8.40      9.41 o 
   1  13   1        2.89      -11.07     11.07 o 
  -1 -13  -1        2.89       -0.51      7.96 o 
   1  13   1        2.89       -0.88      8.60 o 
   2  13   1        8.21        3.24      9.04 o 
   2  13   1        8.21        8.98     13.30 o 
  -2 -13  -1        8.21       14.78      8.94 o 
   3  13   1       14.64        2.33      9.08 o 
  -3 -13  -1       14.64       15.56      9.52 o 
   3  13   1       14.64       19.44     12.99 o 
   4  13   1        0.23       -2.23      7.86 o 
  -4 -13  -1        0.23        1.65      8.54 o 
   4  13   1        0.23        0.44     10.26 o 
   5  13   1       23.56       25.31     11.64 o 
   5  13   1       23.56       37.59     10.76 o 
  -5 -13  -1       23.56        5.80      9.65 o 
   6  13   1       25.28       27.03      9.58 o 
   6  13   1       25.28       28.82     12.59 o 
   6  13   1       25.28       12.65      9.58 o 
  -6 -13  -1       25.28       13.53      9.35 o 
   7  13   1        8.40       21.53     12.01 o 
   7  13   1        8.40       14.92     10.06 o 
  -7 -13  -1        8.40       23.49     10.70 o 
  -8 -13  -1       82.77       77.21     14.88 o 
   8  13   1       82.77       99.35     17.48 o 
   8  13   1       82.77       87.10     15.69 o 
   2  14   1       24.12       11.14     14.44 o 
  -2 -14  -1       24.12       53.69     12.35 o 
   2  14   1       24.12       17.41     11.30 o 
  -3 -14  -1        0.64        3.10      9.28 o 
   3  14   1        0.64       -0.67      9.75 o 
   3  14   1        0.64       -1.72     12.45 o 
   4  14   1       13.84       10.53     12.28 o 
  -4 -14  -1       13.84       24.33     11.27 o 
   4  14   1       13.84       29.97     11.41 o 
  -5 -14  -1        4.45       12.52     10.29 o 
   5  14   1        4.45       -0.27      9.58 o 
   5  14   1        4.45       20.28     10.49 o 
  -6 -14  -1        0.42       -8.44      8.44 o 
   6  14   1        0.42        4.72     11.27 o 
  -5 -14   2       13.64       10.43      9.99 o 
   5  14  -2       13.64       18.56     12.01 o 
   5  14  -2       13.64       17.75      9.95 o 
   4  14  -2       12.61        8.44      9.99 o 
  -4 -14   2       12.61        1.72      9.14 o 
   4  14  -2       12.61       11.88     11.68 o 
   3  14  -2        1.36       14.14     12.05 o 
   3  14  -2        1.36        1.55      9.95 o 
  -3 -14   2        1.36        6.55      9.25 o 
  -2 -14   2        0.47        7.76      8.94 o 
   2  14  -2        0.47       11.78     12.42 o 
   2  14  -2        0.47       -2.67      9.79 o 
  -8 -13   2        5.61       12.65     11.03 o 
   7  13  -2        1.64       -8.64      8.64 o 
  -7 -13   2        1.64       -7.29      8.20 o 
   7  13  -2        1.64       11.34     10.19 o 
  -6 -13   2        4.62        1.96      8.81 o 
   6  13  -2        4.62        6.72      9.68 o 
   5  13  -2       14.84       50.18     12.89 o 
   5  13  -2       14.84       38.44     10.76 o 
  -5 -13   2       14.84       17.75     10.33 o 
   4  13  -2        0.14       -3.44      8.10 o 
  -4 -13   2        0.14       -5.64      7.90 o 
   4  13  -2        0.14       14.51      9.99 o 
   3  13  -2        5.31        8.77     10.43 o 
   3  13  -2        5.31       14.31     11.51 o 
  -3 -13   2        5.31       11.17      9.35 o 
   2  13  -2       23.93       21.77     10.87 o 
   2  13  -2       23.93       29.12     13.09 o 
  -2 -13   2       23.93        8.37      8.87 o 
   1  13  -2        2.84       -2.29     11.07 o 
  -1 -13   2        2.84        3.85      8.20 o 
   1  13  -2        2.84        3.54      9.85 o 
   0  13  -2        4.68        9.52      9.82 o 
   0  13  -2        4.68      -12.89     12.89 o 
  -1  13  -2        0.50       -8.30      8.30 o 
  -1  13  -2        0.50      -14.14     14.14 o 
   9  12  -2       49.13       39.01     13.26 o 
   9  12  -2       49.13       60.74     15.15 o 
  -9 -12   2       49.13       48.63     12.42 o 
  -9 -12   2       49.13       34.02     10.63 o 
  -9 -12   2       49.13       37.66     11.51 o 
   8  12  -2       92.58      126.65     18.36 o 
  -8 -12   2       92.58       96.61     15.12 o 
  -8 -12   2       92.58       93.14     14.21 o 
   8  12  -2       92.58      112.10     17.21 o 
  -8 -12   2       92.58       94.89     14.07 o 
  -7 -12   2       63.49       76.57     13.23 o 
  -7 -12   2       63.49       55.41     11.57 o 
   7  12  -2       63.49       75.32     14.51 o 
   7  12  -2       63.49       59.59     13.84 o 
   6  12  -2      102.07      102.25     13.09 o 
   6  12  -2      102.07      120.57     16.67 o 
  -6 -12   2      102.07      100.77     14.65 o 
   5  12  -2       19.09       21.97     10.70 o 
  -5 -12   2       19.09       38.64     10.80 o 
   5  12  -2       19.09       24.87      9.68 o 
  -4 -12   2       74.85       83.62     13.16 o 
   4  12  -2       74.85       71.07     12.18 o 
   4  12  -2       74.85       65.91     13.90 o 
   3  12  -2        6.83        4.76      7.53 o 
   3  12  -2        6.83       -1.52      8.47 o 
  -3 -12   2        6.83       10.33      8.64 o 
   2  12  -2       16.63       33.47     11.54 o 
  -2 -12   2       16.63        5.13      7.90 o 
   2  12  -2       16.63       16.23      8.71 o 
   1  12  -2       23.36       20.89     12.65 o 
   1  12  -2       23.36       16.94      8.37 o 
  -1 -12   2       23.36       22.51      8.57 o 
   0  12  -2       10.96       10.26     13.13 o 
   0 -12   2       10.96       31.69      8.98 o 
   0  12  -2       10.96        4.08      8.74 o 
  -1  12  -2        2.47        8.37      9.18 o 
  -1  12  -2        2.47       11.68      9.08 o 
  -2  12  -2        0.02       -5.67      8.00 o 
  -2  12  -2        0.02       -2.13      8.71 o 
  -2  12  -2        0.02       -6.01      7.32 o 
  -3  12  -2        1.93       -7.22      7.22 o 
  -3  12  -2        1.93        0.47      8.64 o 
  -3  12  -2        1.93        2.02      9.28 o 
 -10 -11   2        0.67        1.72      8.20 o 
  10  11  -2        0.67       14.81     11.51 o 
 -10 -11   2        0.67        0.27      8.30 o 
  10  11  -2        0.67       -3.27     10.43 o 
 -10 -11   2        0.67       -0.67      8.37 o 
  -9 -11   2       13.41        1.92      7.73 o 
   9  11  -2       13.41       13.94     10.97 o 
  -9 -11   2       13.41       15.42      9.28 o 
   9  11  -2       13.41       13.73     10.16 o 
  -9 -11   2       13.41       -1.72      7.02 o 
   8  11  -2        1.24       17.11      9.89 o 
  -8 -11   2        1.24       -0.98      7.15 o 
  -8 -11   2        1.24       11.34      7.86 o 
  -8 -11   2        1.24        4.18      8.17 o 
   8  11  -2        1.24       -3.10      8.94 o 
   7  11  -2        1.38        3.78      8.23 o 
  -7 -11   2        1.38        0.13      6.04 o 
  -7 -11   2        1.38       -2.60      5.60 o 
  -7 -11   2        1.38       -2.60      7.63 o 
   7  11  -2        1.38       -7.63      7.63 o 
  -6 -11   2        9.59       14.71      8.67 o 
   6  11  -2        9.59       27.87      8.37 o 
  -6 -11   2        9.59       18.46      8.03 o 
   6  11  -2        9.59       11.95      8.77 o 
  -6 -11   2        9.59       12.69      7.32 o 
  -5 -11   2       39.06       28.01      7.90 o 
   5  11  -2       39.06       21.93      9.92 o 
  -5 -11   2       39.06       44.51     10.02 o 
  -5 -11   2       39.06       36.44      7.86 o 
   5  11  -2       39.06       39.21      8.98 o 
   4  11  -2        0.11        6.04      7.66 o 
   4  11  -2        0.11        5.43      8.74 o 
  -4 -11   2        0.11       -6.07      6.07 o 
  -3 -11   2       74.72       93.54     13.13 o 
   3  11  -2       74.72       89.93     15.02 o 
   3  11  -2       74.72      110.01     13.46 o 
   2  11  -2       34.07       41.27     12.45 o 
   2  11  -2       34.07       31.86      9.75 o 
  -2 -11   2       34.07       29.16      9.01 o 
   1  11  -2      167.44      154.46     16.57 o 
   1  11  -2      167.44      159.93     15.52 o 
   1  11  -2      167.44      190.71     20.01 o 
  -1 -11   2      167.44      161.18     16.06 o 
   0 -11   2        2.32       11.10      7.83 o 
   0  11  -2        2.32       22.91      9.21 o 
   0  11  -2        2.32       -3.71      7.32 o 
   0  11  -2        2.32        6.55      7.26 o 
  -1  11  -2       15.72       17.38      8.44 o 
  -1  11  -2       15.72       26.76      9.38 o 
  -1  11  -2       15.72       22.51      8.84 o 
  -2  11  -2        0.01       -7.79      7.79 o 
  -2  11  -2        0.01       -0.24      7.63 o 
  -2  11  -2        0.01        6.24      7.73 o 
  -3  11  -2        1.47        1.48      7.19 o 
  -3  11  -2        1.47        3.64      8.10 o 
  -3  11  -2        1.47        0.51      8.13 o 
  -4  11  -2       14.50       21.36      9.25 o 
  -4  11  -2       14.50       24.09     10.22 o 
  -4  11  -2       14.50       26.89      9.55 o 
 -10 -10   2       55.96       62.06     11.24 o 
 -10 -10   2       55.96       54.90     10.90 o 
  10  10  -2       55.96       63.37     14.68 o 
  10  10  -2       55.96       54.03     13.70 o 
 -10 -10   2       55.96       55.51     11.41 o 
  -9 -10   2       64.22       49.57     11.10 o 
   9  10  -2       64.22       77.07     14.92 o 
  -9 -10   2       64.22       39.68      9.75 o 
   9  10  -2       64.22       58.51     13.77 o 
  -9 -10   2       64.22       52.00     10.60 o 
  -8 -10   2      299.16      332.36     24.91 o 
   8  10  -2      299.16      359.12     29.23 o 
  -8 -10   2      299.16      353.72     25.38 o 
  -8 -10   2      299.16      435.16     26.93 o 
   8  10  -2      299.16      353.22     28.96 o 
   7  10  -2       28.71       45.99     11.61 o 
  -7 -10   2       28.71       20.92      8.34 o 
  -7 -10   2       28.71       24.13      9.21 o 
   7  10  -2       28.71       51.93     11.20 o 
  -7 -10   2       28.71       36.65      9.28 o 
   6  10  -2       64.57       78.05     10.66 o 
   6  10  -2       64.57       70.63     12.49 o 
  -6 -10   2       64.57       72.79     10.70 o 
   6  10  -2       64.57       91.72     13.53 o 
  -6 -10   2       64.57       83.69     10.76 o 
  -6 -10   2       64.57       64.99     10.39 o 
   5  10  -2        2.80        0.30      6.31 o 
  -5 -10   2        2.80        7.36      5.10 o 
  -5 -10   2        2.80        3.21      7.12 o 
   5  10  -2        2.80        7.29      8.44 o 
  -5 -10   2        2.80       -3.14      5.40 o 
  -4 -10   2      250.28      232.73     18.02 o 
   4  10  -2      250.28      227.27     20.55 o 
  -4 -10   2      250.28      216.63     19.24 o 
   4  10  -2      250.28      247.85     19.03 o 
  -4 -10   2      250.28      268.54     18.76 o 
  -3 -10   2      413.15      339.68     24.30 o 
   3  10  -2      413.15      356.56     27.51 o 
   3  10  -2      413.15      407.76     25.48 o 
  -3 -10   2      413.15      372.49     23.83 o 
  -3 -10   2      413.15      364.28     23.96 o 
   2  10  -2       24.36       11.47      9.38 o 
   2  10  -2       24.36       33.04      8.50 o 
   2  10  -2       24.36       23.52      7.15 o 
   2  10  -2       24.36       22.27      7.56 o 
  -2 -10   2       24.36       32.63      8.30 o 
   1  10  -2       79.41       58.38      9.58 o 
   1  10  -2       79.41       64.89     13.67 o 
   1  10  -2       79.41       77.41     11.00 o 
  -1 -10   2       79.41       49.51      9.21 o 
   1  10  -2       79.41       53.89      9.52 o 
   0 -10   2      146.87      155.24     15.39 o 
   0  10  -2      146.87      154.49     14.44 o 
   0  10  -2      146.87      166.78     14.88 o 
   0  10  -2      146.87      169.85     15.93 o 
   1 -10   2      102.79      107.25     12.52 o 
  -1  10  -2      102.79       96.04     12.55 o 
  -1  10  -2      102.79      100.97     12.25 o 
  -1  10  -2      102.79      104.34     12.62 o 
  -2  10  -2      107.38       90.17     11.81 o 
  -2  10  -2      107.38       87.37     12.35 o 
  -2  10  -2      107.38       92.87     12.55 o 
  -3  10  -2       63.93       52.24     10.56 o 
  -3  10  -2       63.93       57.97     10.56 o 
  -3  10  -2       63.93       69.72     10.87 o 
  -4  10  -2       30.34       31.25      9.35 o 
  -4  10  -2       30.34       15.83      9.11 o 
  -4  10  -2       30.34       38.47     10.06 o 
  -5  10  -2      193.42      208.56     19.10 o 
  -5  10  -2      193.42      217.84     18.93 o 
  -5  10  -2      193.42      218.51     19.67 o 
  11   9  -2       66.24       73.06     15.56 o 
 -11  -9   2       66.24       78.29     11.71 o 
 -11  -9   2       66.24       71.54     11.74 o 
 -11  -9   2       66.24       66.11     11.27 o 
  11   9  -2       66.24       77.51     15.49 o 
 -10  -9   2       27.51       26.12      8.84 o 
 -10  -9   2       27.51       25.98      8.33 o 
 -10  -9   2       27.51       27.27      8.94 o 
  10   9  -2       27.51       49.67     12.89 o 
  10   9  -2       27.51       48.86     13.16 o 
  -9  -9   2      179.05      224.22     17.95 o 
   9   9  -2      179.05      188.85     19.37 o 
  -9  -9   2      179.05      202.21     17.45 o 
   9   9  -2      179.05      180.82     20.72 o 
  -9  -9   2      179.05      162.49     16.16 o 
   8   9  -2       30.15       40.02     11.30 o 
  -8  -9   2       30.15       44.81      8.74 o 
   8   9  -2       30.15       38.84     11.30 o 
  -8  -9   2       30.15       30.47      9.35 o 
  -8  -9   2       30.15       33.71      8.50 o 
  -7  -9   2      189.21      178.22     16.23 o 
  -7  -9   2      189.21      169.55     15.25 o 
   7   9  -2      189.21      184.70     18.19 o 
  -7  -9   2      189.21      178.86     15.52 o 
   7   9  -2      189.21      180.79     17.62 o 
  -6  -9   2        2.12        4.83      5.43 o 
   6   9  -2        2.12       -0.40      5.23 o 
   6   9  -2        2.12        9.35      7.56 o 
   6   9  -2        2.12        0.81      6.55 o 
  -6  -9   2        2.12        0.64      5.97 o 
  -6  -9   2        2.12        2.29      5.33 o 
  -5  -9   2       50.38       31.28      6.72 o 
  -5  -9   2       50.38       33.81      7.36 o 
  -5  -9   2       50.38       21.73      7.80 o 
   5   9  -2       50.38       49.98     10.60 o 
   5   9  -2       50.38       37.96      7.66 o 
  -4  -9   2      274.75      285.39     19.27 o 
   4   9  -2      274.75      250.32     20.72 o 
   4   9  -2      274.75      234.66     18.39 o 
  -4  -9   2      274.75      252.68     18.16 o 
  -4  -9   2      274.75      253.02     18.19 o 
   3   9  -2       86.54      105.25     11.41 o 
  -3  -9   2       86.54       91.11     10.77 o 
   3   9  -2       86.54       98.57     13.67 o 
  -3  -9   2       86.54       90.91     10.02 o 
  -3  -9   2       86.54       81.23      9.79 o 
   3   9  -2       86.54       92.06     10.06 o 
   3   9  -2       86.54       96.41     10.12 o 
   2   9  -2       13.84       13.16      5.37 o 
  -2  -9   2       13.84        7.90      6.58 o 
  -2  -9   2       13.84        1.21      4.02 o 
   2   9  -2       13.84        6.65      6.41 o 
  -2  -9   2       13.84        9.85      5.16 o 
   2   9  -2       13.84        6.72      8.27 o 
   2   9  -2       13.84        3.71      4.99 o 
   1   9  -2      290.29      257.88     18.33 o 
  -1  -9   2      290.29      267.71     17.99 o 
  -1  -9   2      290.29      249.99     19.27 o 
   1   9  -2      290.29      232.84     18.23 o 
   1   9  -2      290.29      255.15     18.80 o 
   1   9  -2      290.29      300.14     23.05 o 
   0   9  -2      476.27      436.30     27.17 o 
   0   9  -2      476.27      464.35     27.37 o 
   0  -9   2      476.27      438.83     27.31 o 
   0   9  -2      476.27      453.78     27.68 o 
   1  -9   2        9.36        4.69      6.18 o 
  -1   9  -2        9.36        0.20      5.70 o 
  -1   9  -2        9.36        6.99      6.14 o 
  -1   9  -2        9.36        2.19      6.34 o 
   2  -9   2       79.18       89.70     10.43 o 
  -2   9  -2       79.18       71.81     10.16 o 
  -2   9  -2       79.18       85.61     11.41 o 
  -2   9  -2       79.18       83.82     11.68 o 
  -3   9  -2       53.40       73.97     11.10 o 
  -3   9  -2       53.40       75.79     10.60 o 
  -3   9  -2       53.40       84.46     11.34 o 
  -4   9  -2        0.01       -5.60      5.60 o 
  -4   9  -2        0.01        4.56      7.12 o 
  -4   9  -2        0.01       -5.77      5.77 o 
  -5   9  -2       20.26       22.74      8.67 o 
  -5   9  -2       20.26       20.28      7.96 o 
  -5   9  -2       20.26       18.36      8.00 o 
  -6   9  -2        2.11        0.78      7.69 o 
  -6   9  -2        2.11        7.73      7.42 o 
  -6   9  -2        2.11        1.38      6.65 o 
 -11  -8   2        1.31        2.43      6.51 o 
 -11  -8   2        1.31       -3.17      6.45 o 
  11   8  -2        1.31        3.98     10.22 o 
 -11  -8   2        1.31        0.34      7.02 o 
 -10  -8   2       98.93       83.42     11.34 o 
 -10  -8   2       98.93       73.03     10.66 o 
  10   8  -2       98.93      111.56     16.03 o 
 -10  -8   2       98.93      100.77     11.88 o 
  10   8  -2       98.93      106.94     16.54 o 
  -9  -8   2        7.14        6.68      6.07 o 
  -9  -8   2        7.14        0.54      5.37 o 
   9   8  -2        7.14        7.32      8.77 o 
   9   8  -2        7.14       19.98      9.55 o 
  -9  -8   2        7.14       15.46      7.22 o 
  -8  -8   2       17.98       11.14      6.48 o 
   8   8  -2       17.98       14.27      8.37 o 
  -8  -8   2       17.98       24.60      7.46 o 
   8   8  -2       17.98       16.74      9.04 o 
  -8  -8   2       17.98       16.74      6.68 o 
  -7  -8   2        9.37       20.31      6.95 o 
   7   8  -2        9.37       26.96      8.84 o 
   7   8  -2        9.37       59.59     10.70 o 
  -7  -8   2        9.37        6.28      5.74 o 
  -7  -8   2        9.37       19.88      6.55 o 
   6   8  -2      262.78      268.78     21.36 o 
  -6  -8   2      262.78      232.03     18.12 o 
   6   8  -2      262.78      256.80     17.45 o 
  -6  -8   2      262.78      259.87     18.26 o 
  -6  -8   2      262.78      270.30     18.63 o 
   6   8  -2      262.78      233.78     20.79 o 
  -5  -8   2      865.64      827.13     45.38 o 
   5   8  -2      865.64      858.36     45.17 o 
  -5  -8   2      865.64      826.39     45.58 o 
   5   8  -2      865.64      909.68     50.44 o 
  -5  -8   2      865.64      832.84     45.41 o 
  -5  -8   2      865.64      873.49     45.44 o 
   4   8  -2      161.12      138.57     12.18 o 
   4   8  -2      161.12      144.00     13.26 o 
   4   8  -2      161.12      154.87     12.52 o 
  -4  -8   2      161.12      149.64     13.94 o 
  -4  -8   2      161.12      148.69     12.69 o 
   4   8  -2      161.12      178.59     16.17 o 
  -4  -8   2      161.12      162.16     13.74 o 
  -4  -8   2      161.12      130.37     12.55 o 
  -4  -8   2      161.12      169.28     13.80 o 
   3   8  -2      613.58      586.61     33.45 o 
  -3  -8   2      613.58      577.53     33.25 o 
   3   8  -2      613.58      593.02     32.91 o 
   3   8  -2      613.58      583.13     32.95 o 
  -3  -8   2      613.58      641.33     33.99 o 
  -3  -8   2      613.58      621.78     34.20 o 
  -3  -8   2      613.58      630.36     33.93 o 
  -3  -8   2      613.58      577.97     33.25 o 
   3   8  -2      613.58      627.35     37.40 o 
   2   8  -2      200.84      195.00     15.46 o 
   2   8  -2      200.84      190.38     14.51 o 
  -2  -8   2      200.84      210.93     15.96 o 
   2   8  -2      200.84      202.70     14.51 o 
  -2  -8   2      200.84      212.48     14.82 o 
   2   8  -2      200.84      183.66     17.92 o 
  -2  -8   2      200.84      201.89     14.28 o 
   1   8  -2        7.01       17.68      5.84 o 
   1   8  -2        7.01        4.83      4.89 o 
   1   8  -2        7.01       14.68      8.87 o 
   1   8  -2        7.01       10.36      6.07 o 
   1   8  -2        7.01        6.58      4.93 o 
  -1  -8   2        7.01        5.94      5.26 o 
  -1  -8   2        7.01        4.35      3.95 o 
  -1  -8   2        7.01        8.37      3.95 o 
   0   8  -2        3.06       -0.51      4.39 o 
   0  -8   2        3.06       -1.62      4.89 o 
   0  -8   2        3.06       -1.92      3.07 o 
   0   8  -2        3.06        2.16      5.06 o 
   0   8  -2        3.06        6.01      4.49 o 
   0   8  -2        3.06        2.29      4.25 o 
   0  -8   2        3.06        0.51      3.14 o 
   1  -8   2      374.14      376.03     22.31 o 
  -1   8  -2      374.14      362.36     22.48 o 
  -1   8  -2      374.14      335.12     22.51 o 
  -1   8  -2      374.14      345.45     22.28 o 
  -1   8  -2      374.14      340.86     22.14 o 
  -2   8  -2        4.40       11.24      6.75 o 
  -2   8  -2        4.40       23.99      6.99 o 
  -2   8  -2        4.40        2.97      5.64 o 
   2  -8   2        4.40        5.80      5.80 o 
  -3   8  -2       18.72       10.22      6.45 o 
  -3   8  -2       18.72       12.22      6.31 o 
  -3   8  -2       18.72        2.43      6.41 o 
  -4   8  -2       62.12       62.83      9.95 o 
  -4   8  -2       62.12       61.42      9.42 o 
  -4   8  -2       62.12       65.60      9.99 o 
  -5   8  -2      140.61      183.28     15.66 o 
  -5   8  -2      140.61      207.14     16.23 o 
  -5   8  -2      140.61      180.04     15.86 o 
  -6   8  -2       11.97       13.80      7.53 o 
  -6   8  -2       11.97        8.57      6.24 o 
  -6   8  -2       11.97       12.05      6.65 o 
  -7   8  -2      131.29      126.48     14.07 o 
  -7   8  -2      131.29      136.23     13.80 o 
  -7   8  -2      131.29      136.64     13.80 o 
 -11  -7   2        0.04        4.39      5.84 o 
 -11  -7   2        0.04        2.90      6.11 o 
  11   7  -2        0.04       -3.58      9.14 o 
 -11  -7   2        0.04        5.23      6.01 o 
  10   7  -2       44.95       49.40     12.92 o 
 -10  -7   2       44.95       34.96      7.66 o 
 -10  -7   2       44.95       42.42      8.47 o 
 -10  -7   2       44.95       54.23      8.54 o 
  -9  -7   2       21.26       14.54      6.18 o 
   9   7  -2       21.26       18.56      9.48 o 
  -9  -7   2       21.26       26.59      6.78 o 
  -9  -7   2       21.26       22.17      6.61 o 
   9   7  -2       21.26       20.28      9.25 o 
   8   7  -2        1.69       -0.84      6.21 o 
   8   7  -2        1.69       -2.02      6.78 o 
  -8  -7   2        1.69       -4.83      4.83 o 
  -8  -7   2        1.69        6.68      4.76 o 
  -8  -7   2        1.69       -1.08      4.15 o 
  -7  -7   2      148.14      147.51     12.35 o 
   7   7  -2      148.14      133.81     15.05 o 
   7   7  -2      148.14      157.80     16.27 o 
  -7  -7   2      148.14      144.94     12.66 o 
  -7  -7   2      148.14      146.67     12.49 o 
  -7  -7   2      148.14      140.59     13.16 o 
  -6  -7   2        0.51        6.31      5.30 o 
  -6  -7   2        0.51       16.37      5.43 o 
   6   7  -2        0.51       16.20      7.02 o 
   6   7  -2        0.51       15.46      7.05 o 
  -6  -7   2        0.51        2.29      4.62 o 
  -6  -7   2        0.51       11.91      5.16 o 
   6   7  -2        0.51        4.93      4.35 o 
  -6  -7   2        0.51       14.31      5.06 o 
   5   7  -2      424.20      421.01     27.07 o 
  -5  -7   2      424.20      422.76     24.37 o 
  -5  -7   2      424.20      435.25     24.54 o 
   5   7  -2      424.20      404.30     23.76 o 
  -5  -7   2      424.20      388.03     23.86 o 
  -5  -7   2      424.20      369.40     24.00 o 
  -5  -7   2      424.20      407.20     23.86 o 
  -4  -7   2       22.73        6.82      4.93 o 
   4   7  -2       22.73       30.03      7.53 o 
  -4  -7   2       22.73       33.71      6.07 o 
  -4  -7   2       22.73       29.93      6.34 o 
  -4  -7   2       22.73       36.11      6.34 o 
  -4  -7   2       22.73       25.95      6.55 o 
   4   7  -2       22.73       23.82      5.50 o 
   4   7  -2       22.73       31.99      6.41 o 
   4   7  -2       22.73       26.69      5.60 o 
  -3  -7   2        5.86        6.45      4.25 o 
   3   7  -2        5.86       12.79      5.20 o 
  -3  -7   2        5.86        6.58      4.62 o 
  -3  -7   2        5.86       11.68      4.93 o 
  -3  -7   2        5.86       15.49      5.91 o 
   3   7  -2        5.86       10.39      4.35 o 
   3   7  -2        5.86        8.57      6.78 o 
  -2  -7   2       45.93       44.31      6.28 o 
   2   7  -2       45.93       42.92      6.34 o 
  -2  -7   2       45.93       33.44      6.68 o 
  -2  -7   2       45.93       41.78      5.80 o 
   2   7  -2       45.93       41.37      6.45 o 
   2   7  -2       45.93       36.04      5.91 o 
   2   7  -2       45.93       40.36      8.84 o 
   1   7  -2       31.71       36.31      5.87 o 
  -1  -7   2       31.71       35.70      5.47 o 
   1   7  -2       31.71       47.01      6.41 o 
   1   7  -2       31.71       48.26      6.55 o 
   1   7  -2       31.71       53.01      9.55 o 
  -1  -7   2       31.71       38.13      5.64 o 
  -1  -7   2       31.71       41.81      6.55 o 
   1   7  -2       31.71       53.49      7.26 o 
   0  -7   2       58.05       58.28      8.07 o 
   0   7  -2       58.05       45.42      7.09 o 
   0  -7   2       58.05       78.97      7.63 o 
   0   7  -2       58.05       69.35      7.93 o 
   0   7  -2       58.05       54.06      7.66 o 
   0  -7   2       58.05       68.13      7.15 o 
   0   7  -2       58.05       61.62      7.96 o 
  -1   7  -2      163.12      160.14     12.59 o 
  -1   7  -2      163.12      155.68     12.49 o 
   1  -7   2      163.12      161.76     11.31 o 
   1  -7   2      163.12      140.56     12.28 o 
  -1   7  -2      163.12      139.75     12.59 o 
  -1   7  -2      163.12      164.35     12.72 o 
  -1   7  -2      163.12      150.58     13.30 o 
   1  -7   2      163.12      151.06     10.87 o 
  -2   7  -2     1102.82     1092.89     55.31 o 
  -2   7  -2     1102.82     1094.27     55.38 o 
  -2   7  -2     1102.82     1097.95     55.21 o 
  -2   7  -2     1102.82     1088.67     55.75 o 
  -2   7  -2     1102.82     1033.76     54.97 o 
   2  -7   2     1102.82     1075.23     54.53 o 
  -3   7  -2      695.95      674.15     37.61 o 
  -3   7  -2      695.95      649.20     37.54 o 
  -3   7  -2      695.95      696.56     37.94 o 
   3  -7   2      695.95      694.20     36.59 o 
  -3   7  -2      695.95      739.23     38.01 o 
  -3   7  -2      695.95      710.78     37.71 o 
  -4   7  -2        5.12        7.49      5.33 o 
  -4   7  -2        5.12        9.58      5.60 o 
  -4   7  -2        5.12        4.72      6.11 o 
  -4   7  -2        5.12        3.95      6.04 o 
  -5   7  -2        6.24        4.83      5.37 o 
  -5   7  -2        6.24        9.79      5.80 o 
  -5   7  -2        6.24        4.32      6.07 o 
  -6   7  -2       13.57       15.66      6.01 o 
  -6   7  -2       13.57       15.93      6.11 o 
  -6   7  -2       13.57       14.71      6.65 o 
  -7   7  -2        0.15       -5.91      5.91 o 
  -7   7  -2        0.15       -3.04      5.13 o 
  -7   7  -2        0.15        0.40      5.23 o 
  -8   7  -2        1.51       -2.23      6.75 o 
  -8   7  -2        1.51       -1.65      5.37 o 
  -8   7  -2        1.51        0.61      5.80 o 
 -11  -6   2       48.44       38.67      7.86 o 
  11   6  -2       48.44       68.60     14.65 o 
 -11  -6   2       48.44       31.79      7.39 o 
 -11  -6   2       48.44       33.34      7.63 o 
 -10  -6   2        4.05        8.03      5.26 o 
 -10  -6   2        4.05       11.20      5.91 o 
 -10  -6   2        4.05        0.10      5.16 o 
  10   6  -2        4.05        5.97     10.09 o 
  -9  -6   2       15.53       12.35      5.70 o 
  -9  -6   2       15.53       17.38      5.77 o 
   9   6  -2       15.53       22.44      8.87 o 
   9   6  -2       15.53       22.74      9.55 o 
  -9  -6   2       15.53       20.38      5.60 o 
  -9  -6   2       15.53       21.06      5.67 o 
   8   6  -2       15.82       20.96      8.30 o 
  -8  -6   2       15.82        6.61      4.18 o 
  -8  -6   2       15.82        9.14      4.99 o 
  -8  -6   2       15.82       13.46      4.93 o 
   8   6  -2       15.82       19.23      7.63 o 
  -8  -6   2       15.82       13.33      5.23 o 
  -8  -6   2       15.82       10.93      5.47 o 
  -7  -6   2      552.98      593.15     31.22 o 
   7   6  -2      552.98      537.65     37.33 o 
  -7  -6   2      552.98      511.73     30.41 o 
  -7  -6   2      552.98      536.13     30.68 o 
  -7  -6   2      552.98      594.23     30.75 o 
  -7  -6   2      552.98      621.87     31.12 o 
   7   6  -2      552.98      535.26     34.67 o 
  -6  -6   2      376.49      377.22     21.64 o 
   6   6  -2      376.49      382.86     20.62 o 
   6   6  -2      376.49      337.63     25.99 o 
  -6  -6   2      376.49      370.10     21.87 o 
  -6  -6   2      376.49      372.53     21.40 o 
  -6  -6   2      376.49      374.48     21.64 o 
  -6  -6   2      376.49      364.09     21.57 o 
   6   6  -2      376.49      352.88     24.47 o 
   5   6  -2      571.10      533.41     29.07 o 
   5   6  -2      571.10      522.64     33.29 o 
  -5  -6   2      571.10      539.42     30.04 o 
  -5  -6   2      571.10      579.69     30.04 o 
   5   6  -2      571.10      549.21     35.14 o 
  -5  -6   2      571.10      558.12     29.84 o 
  -5  -6   2      571.10      556.26     29.84 o 
  -5  -6   2      571.10      565.00     29.77 o 
  -4  -6   2     1314.13     1569.62     74.89 o 
  -4  -6   2     1314.13     1452.01     74.85 o 
   4   6  -2     1314.13     1572.93     74.04 o 
   4   6  -2     1314.13     1548.41     81.71 o 
   4   6  -2     1314.13     1501.15     74.58 o 
  -4  -6   2     1314.13     1473.42     74.75 o 
   4   6  -2     1314.13     1582.22     73.91 o 
  -4  -6   2     1314.13     1488.66     75.09 o 
  -4  -6   2     1314.13     1618.56     75.19 o 
   3   6  -2      365.07      351.55     20.15 o 
   3   6  -2      365.07      341.43     22.55 o 
  -3  -6   2      365.07      346.76     20.19 o 
  -3  -6   2      365.07      335.08     19.92 o 
   3   6  -2      365.07      337.04     19.51 o 
  -3  -6   2      365.07      338.66     20.32 o 
  -3  -6   2      365.07      354.46     20.25 o 
  -3  -6   2      365.07      347.10     20.02 o 
  -2  -6   2       11.05       10.97      3.64 o 
   2   6  -2       11.05        7.76      3.85 o 
  -2  -6   2       11.05        5.10      3.34 o 
   2   6  -2       11.05       10.06      5.94 o 
   2   6  -2       11.05        7.93      3.61 o 
   2   6  -2       11.05       10.02      3.61 o 
  -2  -6   2       11.05       13.94      4.08 o 
  -2  -6   2       11.05       10.83      4.08 o 
   1   6  -2       22.43       25.61      4.59 o 
   1   6  -2       22.43       32.77      7.32 o 
   1   6  -2       22.43       22.95      4.42 o 
  -1  -6   2       22.43       23.49      4.18 o 
  -1  -6   2       22.43       25.28      4.39 o 
   1   6  -2       22.43       25.04      4.62 o 
   1   6  -2       22.43       24.63      5.10 o 
  -1  -6   2       22.43       32.63      5.40 o 
   0  -6   2      377.55      355.91     20.49 o 
   0  -6   2      377.55      352.70     19.81 o 
   0   6  -2      377.55      339.37     20.15 o 
   0   6  -2      377.55      328.57     19.98 o 
   0   6  -2      377.55      352.00     20.69 o 
   0   6  -2      377.55      357.46     20.35 o 
   0   6  -2      377.55      381.83     20.69 o 
  -1   6  -2        8.99        6.04      4.29 o 
   1  -6   2        8.99        4.59      2.73 o 
  -1   6  -2        8.99        4.72      3.48 o 
  -1   6  -2        8.99        4.62      4.12 o 
   1  -6   2        8.99        6.01      2.73 o 
  -1   6  -2        8.99        2.46      3.44 o 
   1  -6   2        8.99       -0.47      3.71 o 
  -1   6  -2        8.99        5.87      3.54 o 
  -2   6  -2       90.85      115.21      9.96 o 
  -2   6  -2       90.85      105.05      9.15 o 
   2  -6   2       90.85      100.50      9.28 o 
  -2   6  -2       90.85      103.50      9.15 o 
  -2   6  -2       90.85       89.97      9.18 o 
  -2   6  -2       90.85       95.57      9.28 o 
  -3   6  -2      320.78      297.89     18.66 o 
  -3   6  -2      320.78      281.96     18.60 o 
   3  -6   2      320.78      320.40     17.85 o 
  -3   6  -2      320.78      304.91     18.70 o 
  -3   6  -2      320.78      304.78     18.60 o 
  -3   6  -2      320.78      284.76     18.60 o 
  -4   6  -2     1568.44     1494.08     75.25 o 
  -4   6  -2     1568.44     1569.97     75.18 o 
  -4   6  -2     1568.44     1501.37     75.28 o 
  -4   6  -2     1568.44     1523.94     75.01 o 
  -4   6  -2     1568.44     1502.69     75.39 o 
  -4   6  -2     1568.44     1579.73     75.39 o 
  -5   6  -2     1142.55     1145.17     58.48 o 
  -5   6  -2     1142.55     1171.14     58.35 o 
  -5   6  -2     1142.55     1186.57     58.48 o 
  -5   6  -2     1142.55     1165.09     58.48 o 
  -5   6  -2     1142.55     1124.95     58.31 o 
  -5   6  -2     1142.55     1162.26     58.24 o 
  -6   6  -2      619.82      647.01     35.07 o 
  -6   6  -2      619.82      594.15     34.53 o 
  -6   6  -2      619.82      621.73     34.73 o 
  -6   6  -2      619.82      664.26     35.21 o 
  -6   6  -2      619.82      698.35     35.34 o 
  -6   6  -2      619.82      629.63     35.00 o 
  -7   6  -2        0.37        0.27      4.59 o 
  -7   6  -2        0.37        8.33      5.70 o 
  -7   6  -2        0.37        4.99      5.03 o 
  -7   6  -2        0.37       12.38      5.47 o 
  -7   6  -2        0.37       -0.94      5.50 o 
  -8   6  -2      158.41      153.82     12.99 o 
  -8   6  -2      158.41      152.54     12.79 o 
  -8   6  -2      158.41      152.40     13.46 o 
 -11  -5   2       49.66       59.90      7.90 o 
  11   5  -2       49.66       66.85     15.32 o 
 -11  -5   2       49.66       60.98      7.76 o 
 -11  -5   2       49.66       52.91      7.39 o 
 -11  -5   2       49.66       52.27      7.63 o 
 -10  -5   2      107.58       99.65      9.69 o 
 -10  -5   2      107.58      101.78      9.75 o 
 -10  -5   2      107.58      102.82     10.19 o 
 -10  -5   2      107.58       95.06      9.82 o 
  10   5  -2      107.58      115.85     17.01 o 
 -10  -5   2      107.58      105.76     10.12 o 
  -9  -5   2      125.82      118.65     10.33 o 
  -9  -5   2      125.82      108.70     10.16 o 
   9   5  -2      125.82      147.24     17.35 o 
  -9  -5   2      125.82      117.51     10.29 o 
  -9  -5   2      125.82      105.15     10.19 o 
  -9  -5   2      125.82      118.38     10.87 o 
  -8  -5   2      387.45      385.65     22.04 o 
   8   5  -2      387.45      416.02     29.30 o 
  -8  -5   2      387.45      369.38     21.74 o 
   8   5  -2      387.45      378.83     26.36 o 
  -8  -5   2      387.45      394.35     21.84 o 
  -8  -5   2      387.45      388.92     22.17 o 
  -8  -5   2      387.45      353.78     21.43 o 
  -7  -5   2        5.86        5.84      4.79 o 
  -7  -5   2        5.86        4.18      4.02 o 
  -7  -5   2        5.86        6.99      3.95 o 
   7   5  -2        5.86        8.98      7.19 o 
   7   5  -2        5.86        9.35      6.41 o 
  -7  -5   2        5.86        8.37      3.95 o 
  -7  -5   2        5.86       17.38      4.45 o 
   6   5  -2      201.62      190.92     15.42 o 
   6   5  -2      201.62      213.29     17.48 o 
  -6  -5   2      201.62      181.30     12.69 o 
  -6  -5   2      201.62      194.12     12.69 o 
  -6  -5   2      201.62      200.00     12.99 o 
  -6  -5   2      201.62      182.62     13.09 o 
  -6  -5   2      201.62      206.04     12.99 o 
   5   5  -2      133.96      110.90     11.34 o 
  -5  -5   2      133.96      114.10      8.94 o 
   5   5  -2      133.96      123.11      8.77 o 
  -5  -5   2      133.96      113.43      8.88 o 
   5   5  -2      133.96      126.69     12.22 o 
  -5  -5   2      133.96      110.22      9.65 o 
  -5  -5   2      133.96      119.47      9.18 o 
  -5  -5   2      133.96      109.21      8.94 o 
   4   5  -2     1327.11     1333.59     66.82 o 
  -4  -5   2     1327.11     1368.86     66.96 o 
  -4  -5   2     1327.11     1476.39     67.43 o 
   4   5  -2     1327.11     1513.92     66.35 o 
  -4  -5   2     1327.11     1322.04     67.02 o 
  -4  -5   2     1327.11     1291.13     67.02 o 
   4   5  -2     1327.11     1372.75     73.41 o 
  -4  -5   2     1327.11     1383.42     67.46 o 
  -3  -5   2      811.14      845.28     43.12 o 
  -3  -5   2      811.14      832.01     43.16 o 
   3   5  -2      811.14      843.36     46.94 o 
  -3  -5   2      811.14      855.99     43.06 o 
   3   5  -2      811.14      857.04     42.48 o 
  -3  -5   2      811.14      860.78     43.12 o 
   3   5  -2      811.14      901.37     43.16 o 
   3   5  -2      811.14      865.48     42.58 o 
  -3  -5   2      811.14      870.24     42.99 o 
   2   5  -2      738.17      658.15     36.94 o 
  -2  -5   2      738.17      794.65     37.85 o 
  -2  -5   2      738.17      747.17     37.58 o 
  -2  -5   2      738.17      736.33     37.85 o 
   2   5  -2      738.17      726.47     40.93 o 
   2   5  -2      738.17      741.22     37.72 o 
  -2  -5   2      738.17      729.20     37.58 o 
  -2  -5   2      738.17      799.85     37.89 o 
   2   5  -2      738.17      756.42     37.42 o 
  -1  -5   2      152.60      174.99     11.14 o 
  -1  -5   2      152.60      175.26     10.87 o 
  -1  -5   2      152.60      145.06     10.36 o 
   1   5  -2      152.60      150.46     12.49 o 
   1   5  -2      152.60      154.54     10.70 o 
   1   5  -2      152.60      141.38     10.46 o 
   1   5  -2      152.60      179.28     10.97 o 
  -1  -5   2      152.60      145.93     10.19 o 
  -1  -5   2      152.60      166.93     11.24 o 
   1   5  -2      152.60      158.39     10.70 o 
   0   5  -2     2436.13     2777.94    125.31 o 
   0   5  -2     2436.13     2578.48    125.28 o 
   0   5  -2     2436.13     2731.03    124.91 o 
   0   5  -2     2436.13     2565.06    125.01 o 
   0  -5   2     2436.13     2619.48    125.25 o 
   0   5  -2     2436.13     2580.89    124.67 o 
  -1   5  -2     1229.44     1279.90     63.34 o 
   1  -5   2     1229.44     1300.74     62.60 o 
  -1   5  -2     1229.44     1257.20     63.47 o 
   1  -5   2     1229.44     1266.79     63.20 o 
   1  -5   2     1229.44     1299.32     62.49 o 
  -1   5  -2     1229.44     1377.32     63.64 o 
  -1   5  -2     1229.44     1336.14     63.41 o 
  -1   5  -2     1229.44     1292.97     63.27 o 
  -2   5  -2      229.98      251.31     15.12 o 
  -2   5  -2      229.98      262.01     15.12 o 
  -2   5  -2      229.98      219.82     14.68 o 
  -2   5  -2      229.98      268.96     15.32 o 
  -2   5  -2      229.98      269.16     15.63 o 
   2  -5   2      229.98      223.26     14.41 o 
  -3   5  -2      667.88      619.61     33.22 o 
  -3   5  -2      667.88      621.50     33.12 o 
  -3   5  -2      667.88      642.53     33.19 o 
   3  -5   2      667.88      647.09     32.55 o 
  -3   5  -2      667.88      636.96     33.25 o 
  -3   5  -2      667.88      653.06     33.39 o 
  -3   5  -2      667.88      676.93     33.46 o 
  -3   5  -2      667.88      642.43     33.56 o 
  -4   5  -2      152.84      164.45     12.59 o 
  -4   5  -2      152.84      231.00     12.96 o 
  -4   5  -2      152.84      202.12     13.16 o 
  -4   5  -2      152.84      153.18     12.45 o 
  -4   5  -2      152.84      170.09     12.35 o 
  -4   5  -2      152.84      172.18     12.49 o 
  -5   5  -2        2.20        0.00      3.54 o 
  -5   5  -2        2.20       -4.15      4.15 o 
  -5   5  -2        2.20        1.11      3.54 o 
  -5   5  -2        2.20       -1.21      4.29 o 
  -5   5  -2        2.20        3.88      4.15 o 
  -5   5  -2        2.20        8.10      4.45 o 
  -6   5  -2       50.30       57.77      7.36 o 
  -6   5  -2       50.30       51.06      7.59 o 
  -6   5  -2       50.30       42.11      6.82 o 
  -6   5  -2       50.30       41.27      7.26 o 
  -6   5  -2       50.30       53.25      7.15 o 
  -6   5  -2       50.30       47.24      7.22 o 
  -7   5  -2       14.74       17.31      5.23 o 
  -7   5  -2       14.74       16.80      5.50 o 
  -7   5  -2       14.74       13.84      4.83 o 
  -7   5  -2       14.74       20.25      5.30 o 
  -7   5  -2       14.74       13.06      4.62 o 
  -7   5  -2       14.74        9.28      4.59 o 
  -8   5  -2        8.06        3.81      4.22 o 
  -8   5  -2        8.06        6.92      4.99 o 
  -8   5  -2        8.06        2.77      4.15 o 
  -8   5  -2        8.06        8.87      4.76 o 
  -8   5  -2        8.06        5.97      4.45 o 
  -8   5  -2        8.06        5.47      4.89 o 
  -9   5  -2        3.73        2.53      4.69 o 
  -9   5  -2        3.73       -0.78      4.52 o 
  -9   5  -2        3.73       -0.34      5.10 o 
  11   4  -2       27.79       32.83     13.06 o 
 -11  -4   2       27.79       27.64      5.50 o 
 -11  -4   2       27.79       23.52      5.60 o 
 -11  -4   2       27.79       28.04      5.80 o 
 -11  -4   2       27.79       30.13      5.60 o 
 -11  -4   2       27.79       28.92      5.40 o 
 -10  -4   2        5.79        4.96      4.52 o 
  10   4  -2        5.79       11.24     10.87 o 
 -10  -4   2        5.79       13.94      4.35 o 
 -10  -4   2        5.79       10.56      4.56 o 
 -10  -4   2        5.79        5.74      4.52 o 
 -10  -4   2        5.79        7.56      4.32 o 
  -9  -4   2       86.40       82.17      7.86 o 
  -9  -4   2       86.40       82.27      7.80 o 
   9   4  -2       86.40       86.90     14.04 o 
  -9  -4   2       86.40       82.27      7.90 o 
  -9  -4   2       86.40       77.85      7.59 o 
  -9  -4   2       86.40       91.69      8.50 o 
  -8  -4   2       74.69       94.96      8.30 o 
  -8  -4   2       74.69       55.01      6.65 o 
  -8  -4   2       74.69       80.52      7.42 o 
   8   4  -2       74.69       90.74     13.16 o 
  -7  -4   2       79.02       72.79      7.49 o 
  -7  -4   2       79.02       95.30      7.90 o 
  -7  -4   2       79.02       82.88      7.93 o 
   7   4  -2       79.02      130.50     14.04 o 
  -7  -4   2       79.02       92.97      8.81 o 
  -7  -4   2       79.02       77.82      7.69 o 
   7   4  -2       79.02       90.74     11.07 o 
   6   4  -2      556.30      475.24     30.85 o 
  -6  -4   2      556.30      506.60     27.24 o 
  -6  -4   2      556.30      517.30     26.77 o 
  -6  -4   2      556.30      501.47     26.74 o 
  -6  -4   2      556.30      492.42     26.87 o 
  -6  -4   2      556.30      538.67     27.14 o 
  -6  -4   2      556.30      569.76     27.78 o 
   6   4  -2      556.30      584.38     34.60 o 
  -5  -4   2       72.85       89.29      7.26 o 
  -5  -4   2       72.85       70.56      7.42 o 
   5   4  -2       72.85       94.66     10.73 o 
   5   4  -2       72.85       84.40      8.88 o 
  -5  -4   2       72.85       64.79      6.55 o 
  -5  -4   2       72.85       72.42      6.75 o 
  -5  -4   2       72.85       91.76      7.12 o 
   4   4  -2     6283.44     6450.18    308.34 o 
  -4  -4   2     6283.44     6510.76    307.08 o 
  -4  -4   2     6283.44     6480.55    308.78 o 
  -4  -4   2     6283.44     6679.86    307.39 o 
  -4  -4   2     6283.44     6776.03    308.47 o 
   4   4  -2     6283.44     6795.14    357.99 o 
  -4  -4   2     6283.44     6828.33    308.20 o 
   4   4  -2     6283.44     6529.42    333.28 o 
  -3  -4   2      106.76       76.61      6.68 o 
  -3  -4   2      106.76       80.76      6.55 o 
   3   4  -2      106.76       77.65      6.75 o 
  -3  -4   2      106.76       82.78      6.82 o 
  -3  -4   2      106.76       92.27      6.92 o 
   3   4  -2      106.76       81.47      8.13 o 
   3   4  -2      106.76       77.49      6.21 o 
   3   4  -2      106.76       77.89      6.34 o 
  -3  -4   2      106.76       83.12      7.29 o 
  -2  -4   2     4357.73     4399.24    208.10 o 
  -2  -4   2     4357.73     4308.42    207.21 o 
   2   4  -2     4357.73     4485.28    208.40 o 
  -2  -4   2     4357.73     4332.77    208.33 o 
   2   4  -2     4357.73     4706.47    224.75 o 
  -2  -4   2     4357.73     4495.35    207.49 o 
   2   4  -2     4357.73     4375.33    207.11 o 
  -2  -4   2     4357.73     4552.80    208.06 o 
   1   4  -2     2334.23     2373.69    121.79 o 
   1   4  -2     2334.23     2375.41    112.48 o 
  -1  -4   2     2334.23     2349.36    112.48 o 
  -1  -4   2     2334.23     2394.09    112.86 o 
   1   4  -2     2334.23     2454.74    112.55 o 
   1   4  -2     2334.23     2264.32    112.65 o 
  -1  -4   2     2334.23     2478.08    112.96 o 
  -1  -4   2     2334.23     2437.51    112.55 o 
   1   4  -2     2334.23     2288.72    112.92 o 
   1   4  -2     2334.23     2458.49    112.86 o 
  -1  -4   2     2334.23     2428.78    113.19 o 
   0  -4   2      142.63      145.70      9.08 o 
   0   4  -2      142.63      141.82      9.28 o 
   0  -4   2      142.63      144.86      9.11 o 
   0  -4   2      142.63      121.64      9.28 o 
   0   4  -2      142.63      138.85      9.21 o 
   0   4  -2      142.63      140.81      9.11 o 
   0   4  -2      142.63      136.82      9.52 o 
   0   4  -2      142.63      133.21      9.15 o 
   1  -4   2     2083.83     1954.76     97.06 o 
  -1   4  -2     2083.83     2185.85     97.06 o 
  -1   4  -2     2083.83     2041.44     97.16 o 
  -1   4  -2     2083.83     1950.60     97.23 o 
   1  -4   2     2083.83     2100.32     96.32 o 
   1  -4   2     2083.83     2079.08     96.55 o 
  -1   4  -2     2083.83     1791.99     96.52 o 
  -1   4  -2     2083.83     2270.16     97.30 o 
  -2   4  -2      779.59      793.37     39.64 o 
  -2   4  -2      779.59      814.10     39.41 o 
  -2   4  -2      779.59      781.58     39.41 o 
  -2   4  -2      779.59      792.76     39.51 o 
   2  -4   2      779.59      799.82     39.21 o 
  -2   4  -2      779.59      792.62     39.31 o 
  -2   4  -2      779.59      796.98     39.51 o 
  -3   4  -2      122.69      119.97      8.84 o 
  -3   4  -2      122.69      123.25      8.37 o 
  -3   4  -2      122.69      125.98      8.47 o 
  -3   4  -2      122.69      110.73      8.40 o 
  -3   4  -2      122.69      121.76      8.34 o 
  -3   4  -2      122.69      115.92      8.30 o 
   3  -4   2      122.69       95.74      7.63 o 
  -4   4  -2     1444.76     1481.40     73.54 o 
  -4   4  -2     1444.76     1550.38     73.77 o 
  -4   4  -2     1444.76     1600.17     74.35 o 
  -4   4  -2     1444.76     1545.31     74.25 o 
  -4   4  -2     1444.76     1560.85     73.60 o 
  -4   4  -2     1444.76     1511.23     73.74 o 
  -5   4  -2      983.92      971.86     50.11 o 
  -5   4  -2      983.92      968.96     50.45 o 
  -5   4  -2      983.92     1030.45     50.24 o 
  -5   4  -2      983.92     1070.05     50.21 o 
  -5   4  -2      983.92     1048.21     50.14 o 
  -5   4  -2      983.92     1067.35     50.78 o 
  -6   4  -2     2894.52     2741.19    132.19 o 
  -6   4  -2     2894.52     2723.08    131.51 o 
  -6   4  -2     2894.52     2835.73    131.48 o 
  -6   4  -2     2894.52     2775.50    131.85 o 
  -6   4  -2     2894.52     2904.81    131.88 o 
  -7   4  -2      792.93      738.66     37.24 o 
  -7   4  -2      792.93      704.43     36.93 o 
  -7   4  -2      792.93      765.13     37.03 o 
  -7   4  -2      792.93      726.81     36.90 o 
  -7   4  -2      792.93      716.55     37.03 o 
  -8   4  -2      122.41      105.49      8.77 o 
  -8   4  -2      122.41      113.25      9.21 o 
  -8   4  -2      122.41       96.08      8.91 o 
  -8   4  -2      122.41      101.78      8.81 o 
  -8   4  -2      122.41      109.37      8.81 o 
  -8   4  -2      122.41      115.58      9.01 o 
  -9   4  -2        7.22        2.94      4.02 o 
  -9   4  -2        7.22        4.86      3.95 o 
  -9   4  -2        7.22        2.73      4.66 o 
  -9   4  -2        7.22        5.94      3.81 o 
  -9   4  -2        7.22        3.44      3.88 o 
 -10   4  -2       17.93       25.41      6.07 o 
 -10   4  -2       17.93       20.72      5.47 o 
 -10   4  -2       17.93       28.45      5.91 o 
  11   3  -2       23.60       28.92     12.22 o 
 -11  -3   2       23.60       25.88      4.76 o 
 -11  -3   2       23.60       32.13      4.93 o 
 -11  -3   2       23.60       30.91      4.86 o 
 -11  -3   2       23.60       27.37      4.72 o 
 -10  -3   2        0.74        1.38      3.37 o 
 -10  -3   2        0.74        2.83      3.41 o 
  10   3  -2        0.74        9.35     10.19 o 
 -10  -3   2        0.74        7.96      3.75 o 
 -10  -3   2        0.74        0.03      3.64 o 
 -10  -3   2        0.74        0.98      3.31 o 
  -9  -3   2      125.64      133.81      8.71 o 
  -9  -3   2      125.64      115.28      8.57 o 
  -9  -3   2      125.64      116.63      8.98 o 
   9   3  -2      125.64      135.53     17.11 o 
  -9  -3   2      125.64      118.45      8.30 o 
  -9  -3   2      125.64      102.42      8.10 o 
  -8  -3   2      444.09      456.07     23.19 o 
  -8  -3   2      444.09      436.73     23.19 o 
  -8  -3   2      444.09      439.06     22.78 o 
  -8  -3   2      444.09      453.40     23.56 o 
  -8  -3   2      444.09      440.41     22.88 o 
   8   3  -2      444.09      479.19     32.64 o 
  -7  -3   2       99.92      104.58      6.95 o 
  -7  -3   2       99.92       90.24      7.09 o 
   7   3  -2       99.92      102.72     13.23 o 
  -7  -3   2       99.92       93.04      7.76 o 
  -7  -3   2       99.92      105.73      8.13 o 
  -7  -3   2       99.92       88.25      6.65 o 
  -7  -3   2       99.92      104.82      7.12 o 
  -6  -3   2      495.61      476.03     24.34 o 
  -6  -3   2      495.61      443.29     23.53 o 
  -6  -3   2      495.61      474.41     23.93 o 
   6   3  -2      495.61      481.80     31.43 o 
  -6  -3   2      495.61      480.25     23.87 o 
  -6  -3   2      495.61      449.43     23.49 o 
  -6  -3   2      495.61      504.93     24.57 o 
  -5  -3   2       30.21       25.28      3.54 o 
   5   3  -2       30.21       33.41      6.11 o 
  -5  -3   2       30.21       27.84      3.41 o 
  -5  -3   2       30.21       35.47      3.81 o 
  -5  -3   2       30.21       33.68      4.32 o 
   5   3  -2       30.21       39.28      7.29 o 
  -5  -3   2       30.21       30.44      3.61 o 
  -5  -3   2       30.21       37.49      4.39 o 
  -4  -3   2      442.48      424.15     20.83 o 
   4   3  -2      442.48      379.35     25.12 o 
  -4  -3   2      442.48      384.01     20.42 o 
   4   3  -2      442.48      366.25     23.02 o 
  -4  -3   2      442.48      405.18     20.19 o 
  -4  -3   2      442.48      406.63     20.29 o 
  -4  -3   2      442.48      379.72     20.02 o 
  -4  -3   2      442.48      381.71     19.95 o 
   3   3  -2     1544.87     1480.33     71.26 o 
  -3  -3   2     1544.87     1512.98     72.28 o 
  -3  -3   2     1544.87     1523.70     72.11 o 
  -3  -3   2     1544.87     1514.07     71.77 o 
   3   3  -2     1544.87     1519.48     72.01 o 
  -3  -3   2     1544.87     1545.37     71.97 o 
   3   3  -2     1544.87     1502.37     78.63 o 
   3   3  -2     1544.87     1492.43     84.17 o 
   3   3  -2     1544.87     1542.16     71.19 o 
  -3  -3   2     1544.87     1551.39     71.97 o 
  -2  -3   2     1048.78     1095.25     58.63 o 
  -2  -3   2     1048.78     1269.76     59.21 o 
   2   3  -2     1048.78     1320.85     58.80 o 
   2   3  -2     1048.78     1191.76     63.90 o 
  -2  -3   2     1048.78     1318.35     59.00 o 
  -2  -3   2     1048.78     1104.13     58.83 o 
   2   3  -2     1048.78     1306.76     58.63 o 
  -2  -3   2     1048.78     1306.02     58.83 o 
   2   3  -2     1048.78     1287.33     59.07 o 
  -2  -3   2     1048.78     1205.72     63.97 o 
   2   3  -2     1048.78     1163.65     58.46 o 
   1   3  -2     4568.15     4639.71    213.06 o 
   1   3  -2     4568.15     4760.82    212.48 o 
  -1  -3   2     4568.15     4666.73    212.45 o 
   1   3  -2     4568.15     4485.85    213.47 o 
  -1  -3   2     4568.15     4512.42    213.10 o 
  -1  -3   2     4568.15     4697.51    229.81 o 
  -1  -3   2     4568.15     4545.35    212.48 o 
  -1  -3   2     4568.15     4425.83    213.40 o 
   1   3  -2     4568.15     4479.08    213.03 o 
  -1  -3   2     4568.15     4698.40    213.13 o 
   1   3  -2     4568.15     4507.39    229.78 o 
   1   3  -2     4568.15     4536.61    212.38 o 
   0  -3   2        7.09        2.94      1.86 o 
   0   3  -2        7.09        1.52      1.69 o 
   0   3  -2        7.09        0.03      1.72 o 
   0  -3   2        7.09        1.05      1.82 o 
   0   3  -2        7.09        3.17      1.89 o 
   0   3  -2        7.09        1.48      1.92 o 
   0  -3   2        7.09        0.00      1.21 o 
   0  -3   2        7.09        0.84      0.61 o 
   0   3  -2        7.09        3.44      1.72 o 
   0  -3   2        7.09        0.40      2.19 o 
  -1   3  -2     1022.32     1025.06     50.99 o 
   1  -3   2     1022.32      994.14     50.62 o 
  -1   3  -2     1022.32     1141.80     51.39 o 
  -1   3  -2     1022.32     1121.05     51.12 o 
   1  -3   2     1022.32     1100.31     51.19 o 
  -1   3  -2     1022.32      996.71     50.79 o 
   1  -3   2     1022.32     1032.42     50.55 o 
  -1   3  -2     1022.32     1112.40     51.26 o 
  -2   3  -2       70.87       55.92      4.72 o 
   2  -3   2       70.87       51.19      4.83 o 
  -2   3  -2       70.87       56.22      5.53 o 
  -2   3  -2       70.87       50.52      4.79 o 
  -2   3  -2       70.87       54.77      4.66 o 
  -2   3  -2       70.87       53.52      4.89 o 
  -2   3  -2       70.87       46.06      4.69 o 
  -2   3  -2       70.87       49.64      4.45 o 
   2  -3   2       70.87       43.87      3.41 o 
  -2   3  -2       70.87       50.18      4.49 o 
  -3   3  -2        0.01        0.37      2.50 o 
   3  -3   2        0.01        2.53      1.72 o 
  -3   3  -2        0.01       -1.99      2.33 o 
  -3   3  -2        0.01       -1.79      1.79 o 
  -3   3  -2        0.01        1.65      2.53 o 
  -3   3  -2        0.01       -0.88      1.96 o 
  -3   3  -2        0.01       -2.19      2.19 o 
  -4   3  -2       68.81       73.30      5.64 o 
  -4   3  -2       68.81       75.02      6.28 o 
  -4   3  -2       68.81       68.24      5.40 o 
  -4   3  -2       68.81       75.96      5.64 o 
  -4   3  -2       68.81       71.91      5.43 o 
  -4   3  -2       68.81       75.09      6.61 o 
  -5   3  -2        8.56        6.01      2.77 o 
  -5   3  -2        8.56        7.63      3.48 o 
  -5   3  -2        8.56        8.87      2.90 o 
  -5   3  -2        8.56        5.67      2.97 o 
  -5   3  -2        8.56        5.10      3.54 o 
  -5   3  -2        8.56        9.92      2.83 o 
  -6   3  -2       45.52       46.37      4.69 o 
  -6   3  -2       45.52       47.18      4.76 o 
  -6   3  -2       45.52       43.70      5.40 o 
  -6   3  -2       45.52       45.05      4.76 o 
  -6   3  -2       45.52       49.47      5.40 o 
  -6   3  -2       45.52       51.53      4.76 o 
  -7   3  -2       37.02       42.15      4.59 o 
  -7   3  -2       37.02       45.59      4.99 o 
  -7   3  -2       37.02       45.93      4.86 o 
  -7   3  -2       37.02       43.23      4.76 o 
  -7   3  -2       37.02       60.30      5.87 o 
  -8   3  -2        0.04       -2.43      3.14 o 
  -8   3  -2        0.04       -0.30      2.77 o 
  -8   3  -2        0.04        1.01      2.87 o 
  -8   3  -2        0.04        0.51      2.97 o 
  -8   3  -2        0.04       -2.46      2.46 o 
  -9   3  -2        4.92        5.23      3.41 o 
  -9   3  -2        4.92       -2.67      2.77 o 
  -9   3  -2        4.92        2.33      3.07 o 
  -9   3  -2        4.92        3.44      3.31 o 
  -9   3  -2        4.92       -3.17      3.37 o 
 -10   3  -2       10.72       14.98      4.35 o 
 -10   3  -2       10.72       20.58      4.05 o 
 -10   3  -2       10.72        6.95      3.61 o 
 -10   3  -2       10.72       26.83      4.72 o 
 -11  -2   2        6.20        5.16      3.07 o 
 -11  -2   2        6.20        6.78      3.04 o 
  11   2  -2        6.20        6.51     10.02 o 
 -10  -2   2        0.07        3.88      2.80 o 
 -10  -2   2        0.07        5.37      2.67 o 
 -10  -2   2        0.07        0.24      3.04 o 
  10   2  -2        0.07       -4.02      7.73 o 
   9   2  -2        8.29       17.88      9.04 o 
  -9  -2   2        8.29        8.81      2.67 o 
  -9  -2   2        8.29        6.34      3.14 o 
  -9  -2   2        8.29       11.71      2.53 o 
   8   2  -2       65.60       48.46     11.71 o 
  -8  -2   2       65.60       99.15      6.92 o 
  -8  -2   2       65.60       72.18      5.40 o 
  -7  -2   2       17.85       20.21      2.80 o 
   7   2  -2       17.85       31.86      9.04 o 
  -7  -2   2       17.85       28.18      3.71 o 
  -7  -2   2       17.85       25.21      3.81 o 
  -6  -2   2      556.32      526.22     27.04 o 
  -6  -2   2      556.32      567.23     27.31 o 
  -6  -2   2      556.32      568.14     28.05 o 
  -6  -2   2      556.32      569.87     28.09 o 
   6   2  -2      556.32      628.44     36.86 o 
  -5  -2   2     4329.93     4335.60    200.38 o 
  -5  -2   2     4329.93     4018.41    199.06 o 
  -5  -2   2     4329.93     4092.48    199.94 o 
  -5  -2   2     4329.93     4483.83    200.45 o 
   5   2  -2     4329.93     4218.49    234.32 o 
  -5  -2   2     4329.93     4428.12    199.57 o 
  -5  -2   2     4329.93     4539.17    200.38 o 
   4   2  -2       73.70       56.80      3.71 o 
   4   2  -2       73.70       72.76      8.13 o 
  -4  -2   2       73.70       65.20      5.37 o 
   4   2  -2       73.70       58.35      6.55 o 
  -4  -2   2       73.70       53.59      5.13 o 
  -4  -2   2       73.70       55.01      4.29 o 
  -4  -2   2       73.70       65.54      4.49 o 
  -4  -2   2       73.70       78.90      4.39 o 
  -3  -2   2     5544.06     5615.48    266.20 o 
   3   2  -2     5544.06     6267.12    310.75 o 
  -3  -2   2     5544.06     5702.10    288.76 o 
  -3  -2   2     5544.06     5811.24    267.63 o 
   3   2  -2     5544.06     5300.89    288.66 o 
  -3  -2   2     5544.06     5788.41    266.58 o 
  -3  -2   2     5544.06     5792.15    267.46 o 
  -3  -2   2     5544.06     5612.26    267.70 o 
  -3  -2   2     5544.06     5976.42    267.19 o 
  -2  -2   2     2436.18     1000.36     48.65 o 
   2   2  -2     2436.18     1036.13     48.78 o 
  -2  -2   2     2436.18      966.78     48.72 o 
   2   2  -2     2436.18     1045.04     48.38 o 
  -2  -2   2     2436.18     1069.03     49.02 o 
   2   2  -2     2436.18     1023.29     53.19 o 
  -1  -2   2      217.84      233.85     12.49 o 
  -1  -2   2      217.84      233.51     14.04 o 
   1   2  -2      217.84      227.34     12.59 o 
  -1  -2   2      217.84      240.16     12.63 o 
  -1  -2   2      217.84      228.11     12.49 o 
  -1  -2   2      217.84      239.89     12.69 o 
  -1  -2   2      217.84      242.36     12.63 o 
   1   2  -2      217.84      253.67     12.63 o 
   1   2  -2      217.84      219.50     13.84 o 
   1   2  -2      217.84      249.62     12.66 o 
   0  -2   2       19.28       20.32      2.40 o 
   0  -2   2       19.28       15.56      2.09 o 
   0   2  -2       19.28       27.87      3.61 o 
   0   2  -2       19.28       16.27      2.16 o 
   0   2  -2       19.28       16.77      2.40 o 
   0  -2   2       19.28       20.59      2.70 o 
   0   2  -2       19.28       19.37      2.43 o 
   0  -2   2       19.28       19.84      2.46 o 
   0   2  -2       19.28       16.03      2.19 o 
   0   2  -2       19.28       17.31      2.40 o 
  -1   2  -2      609.72      510.28     26.35 o 
   1  -2   2      609.72      557.71     26.15 o 
  -1   2  -2      609.72      573.15     26.65 o 
  -1   2  -2      609.72      523.05     26.25 o 
  -1   2  -2      609.72      539.44     26.25 o 
  -1   2  -2      609.72      528.86     26.35 o 
  -1   2  -2      609.72      528.12     26.28 o 
   1  -2   2      609.72      532.71     26.45 o 
   1  -2   2      609.72      543.22     26.01 o 
   1  -2   2      609.72      529.44     26.01 o 
   1  -2   2      609.72      549.71     26.11 o 
  -2   2  -2     1279.84     1241.71     58.61 o 
  -2   2  -2     1279.84     1237.58     58.61 o 
  -2   2  -2     1279.84     1235.89     58.34 o 
  -2   2  -2     1279.84     1225.99     58.44 o 
  -2   2  -2     1279.84     1282.85     58.88 o 
  -2   2  -2     1279.84     1236.94     58.44 o 
  -2   2  -2     1279.84     1252.19     58.48 o 
  -2   2  -2     1279.84     1204.42     58.78 o 
   3  -2   2      389.52      471.24     23.90 o 
  -3   2  -2      389.52      484.87     24.75 o 
  -3   2  -2      389.52      479.47     24.24 o 
  -3   2  -2      389.52      480.11     24.68 o 
  -3   2  -2      389.52      570.35     24.31 o 
  -3   2  -2      389.52      469.31     24.20 o 
  -3   2  -2      389.52      554.11     24.27 o 
  -4   2  -2     1762.68     1924.39     87.70 o 
  -4   2  -2     1762.68     1832.03     88.24 o 
  -4   2  -2     1762.68     1778.33     87.43 o 
  -4   2  -2     1762.68     1965.29     88.38 o 
  -4   2  -2     1762.68     1887.93     88.04 o 
  -5   2  -2     1602.64     1618.16     73.92 o 
  -5   2  -2     1602.64     1508.94     73.78 o 
  -6   2  -2      152.85      129.96      8.61 o 
  -6   2  -2      152.85      146.03      8.81 o 
  -7   2  -2     1534.87     1427.38     67.75 o 
  -8   2  -2      155.68      131.92      8.61 o 
  11   1  -2        0.74       14.04     10.56 o 
  10   1  -2      130.75      131.68     18.46 o 
   9   1  -2        0.35       -6.24      6.24 o 
   8   1  -2      176.93      274.30     23.69 o 
  -8  -1   2      176.93      277.37     14.55 o 
  -7  -1   2      285.33      280.74     15.05 o 
   7   1  -2      285.33      345.10     24.33 o 
  -7  -1   2      285.33      281.01     15.15 o 
   6   1  -2      144.43      168.00     15.59 o 
  -6  -1   2      144.43      166.65      9.28 o 
  -6  -1   2      144.43      163.64      9.35 o 
  -5  -1   2     1655.24     1782.51     82.41 o 
  -5  -1   2     1655.24     1756.83     82.41 o 
   5   1  -2     1655.24     1730.68     98.67 o 
  -4  -1   2        1.63        2.16      1.65 o 
  -4  -1   2        1.63        2.02      1.65 o 
   4   1  -2        1.63       -0.67      3.61 o 
  -3  -1   2     1833.31     1801.39     82.67 o 
   3   1  -2     1833.31     1708.41     96.70 o 
  -3  -1   2     1833.31     1730.06     82.50 o 
  -3  -1   2     1833.31     1827.98     90.07 o 
  -3  -1   2     1833.31     1782.65     82.33 o 
  -3  -1   2     1833.31     1696.74     82.26 o 
  -2  -1   2     3764.18     3877.98    180.28 o 
   2   1  -2     3764.18     3666.92    194.99 o 
  -2  -1   2     3764.18     4085.70    181.33 o 
   2   1  -2     3764.18     3852.77    209.63 o 
  -2  -1   2     3764.18     4153.61    180.75 o 
  -2  -1   2     3764.18     3739.38    180.82 o 
  -2  -1   2     3764.18     3854.30    194.99 o 
  -2  -1   2     3764.18     3796.72    180.86 o 
  -2  -1   2     3764.18     3964.02    180.82 o 
   1   1  -2     3032.01     3041.20    140.52 o 
   1   1  -2     3032.01     3087.08    140.32 o 
  -1  -1   2     3032.01     2995.97    140.52 o 
   1   1  -2     3032.01     3242.02    140.01 o 
  -1  -1   2     3032.01     2903.67    139.74 o 
   1   1  -2     3032.01     2893.88    140.22 o 
  -1  -1   2     3032.01     3118.98    151.27 o 
  -1  -1   2     3032.01     3127.89    140.56 o 
  -1  -1   2     3032.01     2810.96    140.11 o 
   1   1  -2     3032.01     2988.01    151.34 o 
  -1  -1   2     3032.01     2987.26    140.35 o 
  -1  -1   2     3032.01     3101.43    140.05 o 
   1   1  -2     3032.01     2902.17    139.77 o 
   0  -1   2     4473.55     4220.14    193.14 o 
   0   1  -2     4473.55     4270.40    192.56 o 
   0  -1   2     4473.55     4082.36    193.18 o 
   0   1  -2     4473.55     4127.90    193.21 o 
   0   1  -2     4473.55     4210.43    208.99 o 
   0  -1   2     4473.55     4168.14    193.21 o 
   0  -1   2     4473.55     4160.16    192.49 o 
   0  -1   2     4473.55     4029.33    192.53 o 
   0   1  -2     4473.55     4063.40    193.38 o 
   0   1  -2     4473.55     4140.80    192.60 o 
   0   1  -2     4473.55     4125.23    193.21 o 
   0  -1   2     4473.55     4193.66    193.45 o 
   0  -1   2     4473.55     4224.62    208.61 o 
   0   1  -2     4473.55     4217.75    193.11 o 
   1  -1   2      471.50      537.35     26.86 o 
  -1   1  -2      471.50      620.18     26.82 o 
  -1   1  -2      471.50      521.50     26.79 o 
   1  -1   2      471.50      545.08     26.62 o 
  -1   1  -2      471.50      605.45     26.76 o 
  -1   1  -2      471.50      506.98     26.82 o 
   1  -1   2      471.50      550.39     26.69 o 
  -1   1  -2      471.50      523.26     26.72 o 
  -1   1  -2      471.50      543.19     26.89 o 
  -2   1  -2      273.49      186.89      9.45 o 
  -2   1  -2      273.49      199.99      9.62 o 
  -2   1  -2      273.49      187.47      9.55 o 
  -2   1  -2      273.49      181.70      9.82 o 
  -2   1  -2      273.49      191.52      9.59 o 
  -2   1  -2      273.49      182.64      9.45 o 
  -2   1  -2      273.49      201.61      9.99 o 
  -3   1  -2      219.38      250.08     12.35 o 
  -3   1  -2      219.38      238.37     12.46 o 
   3  -1   2      219.38      248.76     16.37 o 
  -4   1  -2      923.45     1058.46     50.73 o 
   4  -1   2      923.45     1011.14     61.30 o 
  -4   1  -2      923.45     1147.39     50.83 o 
  -5   1  -2       28.05       30.94      2.94 o 
   5  -1   2       28.05       35.57      7.15 o 
  -6   1  -2       21.23       22.81      2.70 o 
   6  -1   2       21.23       12.65      6.75 o 
  -6   1  -2       21.23       28.14      2.70 o 
   8  -1   2       27.67       35.57     10.70 o 
   9  -1   2       17.32       17.01     10.09 o 
  10  -1   2        8.94        9.14     10.06 o 
  11   0  -2        0.01       -8.47      9.08 o 
  10   0  -2        0.79        1.32      8.50 o 
   9   0  -2       30.42       43.33     11.34 o 
   8   0  -2      303.44      315.93     25.78 o 
  -7   0   2      485.08      457.61     22.35 o 
  -7   0   2      485.08      455.45     22.38 o 
   7   0  -2      485.08      460.17     32.17 o 
   6   0  -2       30.28       44.88      8.84 o 
  -6   0   2       30.28       59.12      4.35 o 
  -6   0   2       30.28       47.85      3.91 o 
  -5   0   2      704.11      660.92     31.03 o 
   5   0  -2      704.11      630.73     39.60 o 
  -5   0   2      704.11      645.96     30.93 o 
  -4   0   2      210.25      243.65     12.29 o 
  -4   0   2      210.25      248.11     12.35 o 
   4   0  -2      210.25      242.74     17.35 o 
  -3   0   2     3451.97     3752.03    175.75 o 
  -3   0   2     3451.97     3933.53    176.19 o 
   3   0  -2     3451.97     3645.99    204.55 o 
   2   0  -2      110.08      142.33     10.19 o 
  -2   0   2      110.08      139.80      7.36 o 
  -2   0   2      110.08      146.95      7.73 o 
  -2   0   2      110.08      151.47      7.46 o 
   2   0  -2      110.08      147.63      7.39 o 
  -2   0   2      110.08      146.95      7.73 o 
  -1   0   2      787.49      830.57     38.28 o 
   1   0  -2      787.49      816.84     38.04 o 
   1   0  -2      787.49      835.71     38.21 o 
   1   0  -2      787.49      754.38     38.11 o 
  -1   0   2      787.49      814.67     38.21 o 
   1   0  -2      787.49      811.36     44.50 o 
   1   0  -2      787.49      808.52     38.14 o 
   1   0  -2      787.49      803.07     38.08 o 
  -1   0   2      787.49      855.45     38.21 o 
   1   0  -2      787.49      792.86     38.18 o 
  -1   0   2      787.49      831.99     38.28 o 
  -1   0   2      787.49      813.05     38.11 o 
  -1   0   2      787.49      747.31     38.14 o 
   0   0   2     8293.13     6487.93    292.26 o 
   0   0   2     8293.13     6916.19    294.94 o 
   0   0  -2     8293.13     5549.05    292.68 o 
   0   0  -2     8293.13     6649.76    293.44 o 
   0   0  -2     8293.13     6466.74    294.42 o 
   0   0  -2     8293.13     5543.71    292.71 o 
   1   0   2       18.65       23.22      2.09 o 
  -1   0  -2       18.65       23.15      1.92 o 
  -1   0  -2       18.65       28.25      2.23 o 
  -1   0  -2       18.65       23.66      1.99 o 
   1   0   2       18.65       23.25      1.86 o 
  -1   0  -2       18.65       23.62      1.96 o 
  -1   0  -2       18.65       25.11      1.99 o 
   1   0   2       18.65       25.95      1.86 o 
   1   0   2       18.65       25.65      1.99 o 
   1   0   2       18.65       26.12      2.16 o 
   1   0   2       18.65       25.31      1.92 o 
  -1   0  -2       18.65       25.75      2.23 o 
   2   0   2    11365.77    11480.20    538.10 o 
   2   0   2    11365.77    10690.36    612.73 o 
  -2   0  -2    11365.77    11469.71    573.14 o 
  -2   0  -2    11365.77    11551.11    533.27 o 
  -2   0  -2    11365.77    11709.28    534.69 o 
   2   0   2    11365.77    11820.12    537.00 o 
  -3   0  -2      866.49      882.05     41.49 o 
  -3   0  -2      866.49      892.62     45.24 o 
  -3   0  -2      866.49      871.10     41.35 o 
   3   0   2      866.49      862.05     49.53 o 
  -4   0  -2      221.92      248.79     12.18 o 
  -4   0  -2      221.92      248.15     14.78 o 
   4   0   2      221.92      245.85     17.08 o 
   5   0   2       55.34       41.51      7.12 o 
   6   0   2      443.26      455.19     30.24 o 
   7   0   2     1319.03     1275.30     75.01 o 
   8   0   2      763.01      719.29     46.82 o 
   9   0   2      100.88      103.09     15.32 o 
  10   0   2       40.71       50.85     13.73 o 
  11   0   2        4.79        0.27     10.60 o 
  10  -1  -2        5.51       -2.46      8.40 o 
   9  -1  -2       33.97       27.33     10.60 o 
   8  -1  -2       26.05       25.75      9.31 o 
  -7   1   2      101.70       97.76      6.78 o 
   7  -1  -2      101.70      103.91     13.73 o 
  -7   1   2      101.70      108.29      6.78 o 
  -6   1   2      526.14      514.95     25.86 o 
  -6   1   2      526.14      562.07     26.09 o 
   6  -1  -2      526.14      506.47     34.70 o 
   5  -1  -2        7.71        3.81      4.93 o 
  -5   1   2        7.71        5.84      1.92 o 
  -5   1   2        7.71        7.22      2.13 o 
  -4   1   2     1593.34     1684.91     77.79 o 
   4  -1  -2     1593.34     1607.05     92.39 o 
  -4   1   2     1593.34     1667.71     77.59 o 
  -3   1   2      757.53      704.41     33.37 o 
  -3   1   2      757.53      703.40     33.27 o 
   3  -1  -2      757.53      678.74     40.36 o 
   2  -1  -2      589.53      516.91     30.70 o 
  -2   1   2      589.53      543.19     25.43 o 
   2  -1  -2      589.53      516.85     25.36 o 
  -2   1   2      589.53      528.36     25.70 o 
  -2   1   2      589.53      540.22     25.47 o 
  -2   1   2      589.53      534.07     25.77 o 
  -2   1   2      589.53      542.58     25.50 o 
  -2   1   2      589.53      524.92     25.40 o 
   1  -1  -2      610.93      638.06     31.15 o 
   1  -1  -2      610.93      659.31     31.12 o 
  -1   1   2      610.93      663.23     31.49 o 
   1  -1  -2      610.93      661.78     31.25 o 
  -1   1   2      610.93      653.97     31.56 o 
  -1   1   2      610.93      653.94     31.29 o 
   1  -1  -2      610.93      662.46     31.19 o 
  -1   1   2      610.93      654.28     31.39 o 
   1  -1  -2      610.93      645.53     36.56 o 
  -1   1   2      610.93      633.60     31.32 o 
   1  -1  -2      610.93      638.33     31.39 o 
  -1   1   2      610.93      654.38     31.29 o 
   0   1   2     4238.25     3805.07    176.04 o 
   0   1   2     4238.25     3787.36    175.70 o 
   0  -1  -2     4238.25     3815.97    175.80 o 
   0   1   2     4238.25     3799.70    207.14 o 
   0  -1  -2     4238.25     3602.16    207.52 o 
   0  -1  -2     4238.25     3798.88    176.01 o 
   0   1   2     4238.25     3792.05    175.80 o 
   0   1   2     4238.25     3745.02    175.15 o 
   0   1   2     4238.25     3861.59    175.84 o 
   0   1   2     4238.25     3771.37    175.22 o 
   0  -1  -2     4238.25     3802.06    175.09 o 
   0  -1  -2     4238.25     3790.47    175.63 o 
   1   1   2     2961.18     2840.43    138.06 o 
   1   1   2     2961.18     2896.73    137.68 o 
  -1  -1  -2     2961.18     3040.54    138.57 o 
  -1  -1  -2     2961.18     3036.52    138.33 o 
  -1  -1  -2     2961.18     3075.80    138.33 o 
  -1  -1  -2     2961.18     2805.31    137.75 o 
   1   1   2     2961.18     2980.46    160.73 o 
   1   1   2     2961.18     2995.92    138.46 o 
  -1  -1  -2     2961.18     3103.47    137.92 o 
  -1  -1  -2     2961.18     3112.63    160.45 o 
  -1  -1  -2     2961.18     2800.34    138.16 o 
   2   1   2       12.74       12.15      2.60 o 
   2   1   2       12.74       14.38      1.32 o 
  -2  -1  -2       12.74       12.32      1.92 o 
  -2  -1  -2       12.74       13.40      1.55 o 
  -2  -1  -2       12.74        7.69      2.56 o 
   2   1   2       12.74       16.03      2.29 o 
  -2  -1  -2       12.74        8.23      1.48 o 
   2   1   2       12.74       12.05      1.15 o 
   3   1   2      162.40      122.69      9.82 o 
  -3  -1  -2      162.40      148.27      7.12 o 
  -3  -1  -2      162.40      114.76      8.40 o 
  -3  -1  -2      162.40      113.24      7.19 o 
   3   1   2      162.40      147.53      8.47 o 
  -4  -1  -2      616.69      597.04     29.17 o 
  -4  -1  -2      616.69      631.38     29.38 o 
   4   1   2      616.69      587.58     36.16 o 
  -4  -1  -2      616.69      632.46     32.92 o 
  -5  -1  -2        3.17        2.87      1.55 o 
   5   1   2        3.17        1.62      3.61 o 
  -6  -1  -2      169.28      186.77      9.58 o 
   6   1   2      169.28      193.31     16.17 o 
  -6  -1  -2      169.28      168.51      9.65 o 
  -7  -1  -2        3.88        4.79      1.82 o 
   7   1   2        3.88       -3.68      5.67 o 
   8   1   2        3.16        6.31      7.76 o 
   9   1   2        6.49       10.26      8.77 o 
  10   1   2       10.18        6.92      9.45 o 
  11   1   2       10.56       23.99     12.18 o 
 -10   2   2        6.15       11.41      3.21 o 
 -10   2   2        6.15        8.00      3.17 o 
  10  -2  -2        6.15       21.09     11.14 o 
  -9   2   2       22.50       24.09      3.37 o 
   9  -2  -2       22.50       34.45     11.68 o 
  -9   2   2       22.50       17.58      3.41 o 
  -9   2   2       22.50       21.06      3.48 o 
  -8   2   2       44.94       35.37      4.35 o 
   8  -2  -2       44.94       38.23     10.80 o 
  -8   2   2       44.94       34.02      3.58 o 
  -8   2   2       44.94       36.38      3.81 o 
   7  -2  -2        6.70        4.32      7.15 o 
  -7   2   2        6.70        4.59      2.02 o 
  -7   2   2        6.70        5.94      3.07 o 
  -7   2   2        6.70        3.64      2.19 o 
  -6   2   2      294.76      282.49     16.64 o 
  -6   2   2      294.76      349.15     16.94 o 
   6  -2  -2      294.76      363.97     24.44 o 
  -6   2   2      294.76      274.86     15.80 o 
  -6   2   2      294.76      340.91     15.90 o 
  -5   2   2        7.46        9.38      1.86 o 
   5  -2  -2        7.46        3.88      5.20 o 
  -5   2   2        7.46        7.09      1.72 o 
  -5   2   2        7.46       10.53      2.67 o 
  -5   2   2        7.46        8.44      2.56 o 
  -4   2   2      339.63      298.89     14.68 o 
   4  -2  -2      339.63      268.24     19.31 o 
  -4   2   2      339.63      279.65     13.67 o 
  -4   2   2      339.63      258.49     13.64 o 
  -4   2   2      339.63      278.13     14.68 o 
  -4   2   2      339.63      263.25     13.84 o 
  -4   2   2      339.63      269.15     13.74 o 
  -3   2   2     1410.25     1541.24     75.05 o 
  -3   2   2     1410.25     1635.22     74.34 o 
  -3   2   2     1410.25     1624.34     74.51 o 
  -3   2   2     1410.25     1600.82     74.61 o 
   3  -2  -2     1410.25     1605.08     88.20 o 
  -3   2   2     1410.25     1571.69     74.92 o 
  -3   2   2     1410.25     1541.41     74.38 o 
  -2   2   2     3234.43     3047.30    146.36 o 
   2  -2  -2     3234.43     2889.32    170.59 o 
  -2   2   2     3234.43     3257.16    147.04 o 
  -2   2   2     3234.43     3330.51    147.35 o 
  -2   2   2     3234.43     3206.98    147.41 o 
  -2   2   2     3234.43     3125.80    146.91 o 
  -2   2   2     3234.43     3229.20    146.57 o 
  -1   2   2       47.73       -1.48      1.48 o 
   1  -2  -2       47.73        1.11      1.35 o 
  -1   2   2       47.73        3.04      1.69 o 
   1  -2  -2       47.73        1.52      1.35 o 
   1  -2  -2       47.73        4.02      1.92 o 
  -1   2   2       47.73        1.99      1.86 o 
   0   2   2        6.85        4.42      1.59 o 
   0   2   2        6.85        3.41      1.48 o 
   0  -2  -2        6.85        3.88      1.99 o 
   0   2   2        6.85        9.21      1.82 o 
   0  -2  -2        6.85        5.43      1.59 o 
   0  -2  -2        6.85        5.26      1.59 o 
   0   2   2        6.85        2.80      1.55 o 
   0   2   2        6.85        4.25      1.75 o 
  -1  -2  -2       10.29        6.65      2.09 o 
   1   2   2       10.29        7.63      1.99 o 
   1   2   2       10.29        7.39      2.13 o 
   1   2   2       10.29       10.66      2.02 o 
   1   2   2       10.29        7.69      1.96 o 
  -1  -2  -2       10.29        6.45      1.96 o 
  -1  -2  -2       10.29        8.81      2.06 o 
   1   2   2       10.29        5.70      2.13 o 
  -1  -2  -2       10.29        4.02      1.96 o 
  -1  -2  -2       10.29        7.63      2.36 o 
   2   2   2    12859.13    11024.51    533.10 o 
  -2  -2  -2    12859.13    11569.62    531.58 o 
  -2  -2  -2    12859.13    10914.58    534.00 o 
  -2  -2  -2    12859.13    11715.38    531.92 o 
   2   2   2    12859.13    13119.77    615.97 o 
   2   2   2    12859.13    11005.01    532.06 o 
  -2  -2  -2    12859.13    13088.49    530.34 o 
   2   2   2    12859.13    10777.24    573.96 o 
   2   2   2    12859.13    11134.55    529.58 o 
  -2  -2  -2    12859.13    11063.17    531.99 o 
  -2  -2  -2    12859.13    11112.08    531.99 o 
   2   2   2    12859.13    11211.66    530.30 o 
  -3  -2  -2     1185.65     1292.34     60.20 o 
  -3  -2  -2     1185.65     1276.36     60.13 o 
   3   2   2     1185.65     1214.16     65.47 o 
  -3  -2  -2     1185.65     1318.06     65.77 o 
  -3  -2  -2     1185.65     1267.03     60.06 o 
  -3  -2  -2     1185.65     1316.54     60.57 o 
  -3  -2  -2     1185.65     1281.76     60.30 o 
   3   2   2     1185.65     1263.41     70.64 o 
  -3  -2  -2     1185.65     1274.09     60.60 o 
  -4  -2  -2      254.52      294.10     16.34 o 
  -4  -2  -2      254.52      252.18     13.13 o 
   4   2   2      254.52      244.75     12.73 o 
  -4  -2  -2      254.52      257.04     13.06 o 
  -4  -2  -2      254.52      254.23     13.10 o 
  -4  -2  -2      254.52      297.54     13.37 o 
   4   2   2      254.52      248.83     15.56 o 
  -4  -2  -2      254.52      256.09     13.87 o 
  -4  -2  -2      254.52      277.86     13.91 o 
   4   2   2      254.52      242.15     17.38 o 
   5   2   2      914.40      971.08     54.24 o 
  -5  -2  -2      914.40      997.59     48.53 o 
   5   2   2      914.40     1021.94     59.51 o 
  -5  -2  -2      914.40     1096.51     49.34 o 
  -5  -2  -2      914.40     1093.30     49.44 o 
  -5  -2  -2      914.40     1012.45     48.56 o 
  -6  -2  -2     1647.08     1712.98     83.69 o 
  -6  -2  -2     1647.08     1794.64     83.65 o 
   6   2   2     1647.08     1832.69    100.41 o 
  -7  -2  -2      467.53      474.49     23.09 o 
   7   2   2      467.53      457.65     31.32 o 
  -7  -2  -2      467.53      440.80     22.99 o 
  -8  -2  -2       80.00       67.09      5.84 o 
  -8  -2  -2       80.00       73.33      5.91 o 
   8   2   2       80.00       79.17     12.18 o 
   9   2   2        1.02        2.90      7.96 o 
  -9  -2  -2        1.02       -2.60      2.60 o 
  10   2   2      256.26      306.20     25.48 o 
 -10  -2  -2      256.26      252.41     13.77 o 
  11   2   2        6.04       11.27     10.46 o 
  12   2   2       43.05       46.30     14.78 o 
 -10   3   2        0.27       -1.52      3.07 o 
 -10   3   2        0.27       -3.71      3.75 o 
 -10   3   2        0.27        1.79      3.78 o 
 -10   3   2        0.27        0.67      3.31 o 
  -9   3   2        3.39        8.50      3.88 o 
  -9   3   2        3.39        3.71      3.51 o 
  -9   3   2        3.39        5.26      3.48 o 
  -9   3   2        3.39        7.05      3.75 o 
  -9   3   2        3.39        3.58      3.24 o 
  -8   3   2       64.76       60.27      6.04 o 
  -8   3   2       64.76       57.10      5.97 o 
  -8   3   2       64.76       58.68      6.01 o 
  -8   3   2       64.76       54.23      5.60 o 
   8  -3  -2       64.76       75.93     13.53 o 
  -8   3   2       64.76       53.55      5.60 o 
  -7   3   2       30.27       27.67      4.52 o 
  -7   3   2       30.27       25.44      3.71 o 
   7  -3  -2       30.27       29.56      9.55 o 
  -7   3   2       30.27       20.72      3.78 o 
  -7   3   2       30.27       31.92      4.25 o 
  -7   3   2       30.27       26.25      4.02 o 
  -6   3   2      188.85      174.44     11.51 o 
  -6   3   2      188.85      233.77     11.81 o 
   6  -3  -2      188.85      236.54     19.47 o 
  -6   3   2      188.85      181.73     12.39 o 
  -6   3   2      188.85      220.75     11.74 o 
  -6   3   2      188.85      172.28     11.61 o 
   5  -3  -2      132.96      118.22     13.09 o 
  -5   3   2      132.96      124.60      9.01 o 
  -5   3   2      132.96      120.24      7.90 o 
  -5   3   2      132.96      119.80      7.83 o 
  -5   3   2      132.96      114.10      7.76 o 
  -5   3   2      132.96      115.69      8.74 o 
  -5   3   2      132.96      120.78      7.96 o 
  -4   3   2      734.23      795.15     38.29 o 
  -4   3   2      734.23      750.15     37.44 o 
  -4   3   2      734.23      770.74     37.65 o 
  -4   3   2      734.23      803.05     38.19 o 
  -4   3   2      734.23      785.56     37.68 o 
  -4   3   2      734.23      754.81     37.48 o 
   4  -3  -2      734.23      751.80     46.09 o 
  -3   3   2        4.93        0.13      2.02 o 
   3  -3  -2        4.93        1.18      4.05 o 
  -3   3   2        4.93        3.68      2.77 o 
  -3   3   2        4.93        0.30      1.79 o 
  -3   3   2        4.93        2.06      2.16 o 
   3  -3  -2        4.93       -1.05      1.72 o 
  -3   3   2        4.93       -1.21      2.46 o 
  -3   3   2        4.93        4.29      2.13 o 
  -2   3   2     2407.69     2519.60    115.15 o 
  -2   3   2     2407.69     2484.59    115.43 o 
   2  -3  -2     2407.69     2391.32    115.22 o 
  -2   3   2     2407.69     2545.89    115.76 o 
  -2   3   2     2407.69     2387.60    115.22 o 
  -2   3   2     2407.69     2505.09    115.87 o 
  -2   3   2     2407.69     2382.70    114.88 o 
  -1   3   2      408.18      472.19     21.88 o 
   1  -3  -2      408.18      423.04     21.34 o 
   1  -3  -2      408.18      410.68     20.90 o 
   1  -3  -2      408.18      392.21     20.80 o 
  -1   3   2      408.18      404.47     21.24 o 
  -1   3   2      408.18      426.85     21.41 o 
  -1   3   2      408.18      413.35     21.37 o 
  -1   3   2      408.18      413.41     21.24 o 
   0   3   2        6.37        2.80      1.86 o 
   0  -3  -2        6.37        0.03      0.40 o 
   0   3   2        6.37        2.16      1.92 o 
   0  -3  -2        6.37        1.08      1.65 o 
   0   3   2        6.37        2.40      2.06 o 
   0   3   2        6.37        0.94      1.48 o 
   0   3   2        6.37       -1.18      1.18 o 
   0  -3  -2        6.37        0.40      0.88 o 
   0  -3  -2        6.37       -1.89      1.89 o 
  -1  -3  -2     5629.89     5454.41    258.80 o 
   1   3   2     5629.89     5570.67    259.61 o 
  -1  -3  -2     5629.89     5785.51    259.68 o 
   1   3   2     5629.89     5575.37    258.83 o 
   1   3   2     5629.89     5483.07    260.16 o 
   1   3   2     5629.89     5661.43    258.86 o 
   1   3   2     5629.89     5479.70    259.68 o 
  -1  -3  -2     5629.89     5624.69    260.26 o 
  -1  -3  -2     5629.89     5735.71    258.83 o 
  -1  -3  -2     5629.89     5543.23    259.71 o 
   2   3   2      423.88      479.50     28.43 o 
  -2  -3  -2      423.88      518.74     25.49 o 
   2   3   2      423.88      497.40     27.76 o 
   2   3   2      423.88      476.74     24.85 o 
   2   3   2      423.88      505.23     25.22 o 
  -2  -3  -2      423.88      501.28     25.16 o 
  -2  -3  -2      423.88      481.23     25.02 o 
  -2  -3  -2      423.88      505.40     25.26 o 
   2   3   2      423.88      527.08     25.02 o 
  -2  -3  -2      423.88      512.76     25.16 o 
   2   3   2      423.88      504.66     24.99 o 
  -3  -3  -2     3884.79     3814.87    181.68 o 
   3   3   2     3884.79     3875.83    181.92 o 
  -3  -3  -2     3884.79     3908.25    182.22 o 
   3   3   2     3884.79     3787.44    210.40 o 
   3   3   2     3884.79     3823.58    181.27 o 
  -3  -3  -2     3884.79     3949.65    181.17 o 
   3   3   2     3884.79     3730.67    196.16 o 
  -3  -3  -2     3884.79     3929.75    181.71 o 
  -3  -3  -2     3884.79     4000.82    181.21 o 
  -3  -3  -2     3884.79     3824.09    181.14 o 
   3   3   2     3884.79     3937.45    180.76 o 
  -3  -3  -2     3884.79     4124.25    196.57 o 
  -3  -3  -2     3884.79     3993.50    181.78 o 
  -4  -3  -2       63.03       60.34      5.94 o 
  -4  -3  -2       63.03       80.79      7.76 o 
  -4  -3  -2       63.03       69.35      6.28 o 
  -4  -3  -2       63.03       74.24      5.60 o 
   4   3   2       63.03       63.88      6.88 o 
  -4  -3  -2       63.03       67.09      5.30 o 
   4   3   2       63.03       69.15      7.73 o 
  -4  -3  -2       63.03       63.61      5.33 o 
   4   3   2       63.03       46.40      4.79 o 
  -4  -3  -2       63.03       70.06      5.57 o 
  -5  -3  -2      951.34     1484.33     69.27 o 
  -5  -3  -2      951.34     1509.86     68.66 o 
   5   3   2      951.34     1287.81     75.04 o 
   5   3   2      951.34     1508.28     67.92 o 
   5   3   2      951.34     1366.67     81.36 o 
  -5  -3  -2      951.34     1512.09     68.56 o 
   6   3   2        2.06       -0.91      4.42 o 
  -6  -3  -2        2.06        2.50      1.96 o 
  -6  -3  -2        2.06       -2.63      2.63 o 
  -6  -3  -2        2.06        6.24      2.23 o 
  -6  -3  -2        2.06        6.01      2.67 o 
  -6  -3  -2        2.06        2.83      2.13 o 
   6   3   2        2.06        2.90      3.51 o 
  -6  -3  -2        2.06        5.84      2.26 o 
  -7  -3  -2        6.20       -0.64      3.58 o 
  -7  -3  -2        6.20       -0.17      2.70 o 
  -7  -3  -2        6.20        7.83      2.83 o 
  -7  -3  -2        6.20        4.83      3.41 o 
  -7  -3  -2        6.20        3.27      2.77 o 
  -7  -3  -2        6.20        1.89      2.87 o 
   7   3   2        6.20       10.39      7.12 o 
  -8  -3  -2        4.35        4.49      2.60 o 
  -8  -3  -2        4.35        0.17      2.36 o 
  -8  -3  -2        4.35        2.02      2.50 o 
  -8  -3  -2        4.35        5.64      2.56 o 
   8   3   2        4.35        6.45      7.22 o 
  -8  -3  -2        4.35        7.32      3.37 o 
  -9  -3  -2        5.29        2.94      2.87 o 
  -9  -3  -2        5.29       -1.99      2.77 o 
  -9  -3  -2        5.29        2.90      3.44 o 
  -9  -3  -2        5.29       -0.94      2.87 o 
   9   3   2        5.29       16.20      8.91 o 
  -9  -3  -2        5.29        3.31      3.00 o 
 -10  -3  -2        1.99        1.62      3.44 o 
  10   3   2        1.99       11.81      9.55 o 
 -10  -3  -2        1.99       -0.88      3.04 o 
 -10  -3  -2        1.99       -0.57      3.17 o 
 -10  -3  -2        1.99       -1.01      3.07 o 
 -10  -3  -2        1.99        1.25      3.14 o 
 -11  -3  -2       57.53       49.71      5.57 o 
 -11  -3  -2       57.53       54.63      5.64 o 
 -11  -3  -2       57.53       53.08      5.64 o 
 -11  -3  -2       57.53       49.94      5.47 o 
 -11  -3  -2       57.53       52.34      5.13 o 
  11   3   2       57.53       50.35     14.04 o 
 -12  -3  -2        2.25        3.54      3.81 o 
 -12  -3  -2        2.25        6.51      3.54 o 
 -12  -3  -2        2.25        0.07      3.51 o 
 -12  -3  -2        2.25        5.43      3.85 o 
 -12  -3  -2        2.25        1.59      3.41 o 
  12   3   2        2.25       -9.62      9.62 o 
  -9   4   2      120.20      123.58     10.23 o 
  -9   4   2      120.20      115.28      9.89 o 
  -9   4   2      120.20      125.20      9.89 o 
  -9   4   2      120.20      133.20     10.33 o 
  -9   4   2      120.20      123.28     10.16 o 
  -8   4   2       14.13       14.41      4.52 o 
  -8   4   2       14.13       11.57      4.42 o 
  -8   4   2       14.13       17.92      4.86 o 
  -8   4   2       14.13       14.81      4.45 o 
  -8   4   2       14.13       20.96      4.96 o 
  -7   4   2       99.84      102.99      8.91 o 
  -7   4   2       99.84      105.66      9.35 o 
  -7   4   2       99.84       98.03      8.67 o 
  -7   4   2       99.84      107.68      8.91 o 
  -7   4   2       99.84      112.31      9.21 o 
  -6   4   2      361.48      329.92     18.36 o 
  -6   4   2      361.48      319.56     18.87 o 
  -6   4   2      361.48      317.80     18.33 o 
  -6   4   2      361.48      319.89     18.46 o 
  -6   4   2      361.48      329.07     18.63 o 
  -5   4   2       61.62       49.17      5.70 o 
  -5   4   2       61.62       47.55      6.18 o 
  -5   4   2       61.62       52.24      5.77 o 
  -5   4   2       61.62       55.58      5.77 o 
  -5   4   2       61.62       44.11      5.57 o 
  -4   4   2     1609.98     1692.20     78.54 o 
  -4   4   2     1609.98     1647.11     78.27 o 
  -4   4   2     1609.98     1667.34     78.74 o 
  -4   4   2     1609.98     1606.70     78.78 o 
  -4   4   2     1609.98     1597.04     78.20 o 
  -4   4   2     1609.98     1615.96     78.03 o 
  -3   4   2        0.14       -2.19      2.19 o 
  -3   4   2        0.14        0.00      2.67 o 
  -3   4   2        0.14       -3.10      3.21 o 
   3  -4  -2        0.14        0.37      1.21 o 
  -3   4   2        0.14       -2.40      2.40 o 
  -3   4   2        0.14       -1.38      2.29 o 
  -2   4   2      566.98      562.70     28.49 o 
  -2   4   2      566.98      561.62     28.56 o 
   2  -4  -2      566.98      574.52     28.26 o 
  -2   4   2      566.98      545.52     28.80 o 
  -2   4   2      566.98      547.38     28.39 o 
  -2   4   2      566.98      557.20     28.56 o 
  -1   4   2     1847.59     1997.12     89.25 o 
  -1   4   2     1847.59     1844.03     88.51 o 
   1  -4  -2     1847.59     1694.91     88.48 o 
  -1   4   2     1847.59     1943.33     88.88 o 
  -1   4   2     1847.59     1921.12     88.51 o 
  -1   4   2     1847.59     1814.79     88.61 o 
   1  -4  -2     1847.59     1875.68     88.07 o 
   1  -4  -2     1847.59     1840.08     87.83 o 
   0   4   2      116.47      105.67      7.63 o 
   0   4   2      116.47      111.27      7.80 o 
   0  -4  -2      116.47       98.28      8.00 o 
   0  -4  -2      116.47       98.31      7.19 o 
   0   4   2      116.47      106.92      7.73 o 
   0   4   2      116.47      106.75      8.13 o 
   0   4   2      116.47      113.50      7.80 o 
   1   4   2     2497.36     2608.82    122.87 o 
  -1  -4  -2     2497.36     2563.23    123.20 o 
  -1  -4  -2     2497.36     2638.34    123.64 o 
   1   4   2     2497.36     2635.02    123.27 o 
   1   4   2     2497.36     2586.18    123.20 o 
  -1  -4  -2     2497.36     2682.95    123.27 o 
   1   4   2     2497.36     2627.37    122.90 o 
   1   4   2     2497.36     2529.62    123.48 o 
  -1  -4  -2     2497.36     2632.58    122.93 o 
  -1  -4  -2     2497.36     2683.39    122.87 o 
  -2  -4  -2     1335.63     1321.11     61.31 o 
   2   4   2     1335.63     1452.39     61.18 o 
   2   4   2     1335.63     1214.45     60.94 o 
  -2  -4  -2     1335.63     1222.02     61.38 o 
   2   4   2     1335.63     1214.62     60.97 o 
  -2  -4  -2     1335.63     1195.69     60.90 o 
  -2  -4  -2     1335.63     1235.06     60.97 o 
  -2  -4  -2     1335.63     1191.02     61.04 o 
   2   4   2     1335.63     1395.88     61.55 o 
  -3  -4  -2     2241.63     2283.39    104.25 o 
  -3  -4  -2     2241.63     2213.87    104.80 o 
   3   4   2     2241.63     2136.91    120.36 o 
  -3  -4  -2     2241.63     2246.99    104.42 o 
  -3  -4  -2     2241.63     2149.09    104.36 o 
  -3  -4  -2     2241.63     2160.09    104.05 o 
   3   4   2     2241.63     2203.45    113.12 o 
   3   4   2     2241.63     2251.93    104.02 o 
   3   4   2     2241.63     2193.81    104.46 o 
   3   4   2     2241.63     2245.16    103.75 o 
   4   4   2      479.56      521.49     27.08 o 
  -4  -4  -2      479.56      531.65     27.28 o 
  -4  -4  -2      479.56      528.78     27.24 o 
  -4  -4  -2      479.56      533.88     27.24 o 
  -4  -4  -2      479.56      521.46     27.18 o 
  -4  -4  -2      479.56      529.02     27.65 o 
   4   4   2      479.56      524.23     31.94 o 
  -4  -4  -2      479.56      559.71     27.48 o 
   4   4   2      479.56      541.11     26.37 o 
  -4  -4  -2      479.56      535.20     27.35 o 
   4   4   2      479.56      522.74     30.25 o 
  -5  -4  -2      313.13      297.84     16.81 o 
   5   4   2      313.13      287.54     20.56 o 
  -5  -4  -2      313.13      316.23     16.81 o 
   5   4   2      313.13      271.65     15.90 o 
  -5  -4  -2      313.13      313.03     17.32 o 
  -5  -4  -2      313.13      307.66     16.67 o 
   5   4   2      313.13      324.03     19.44 o 
  -5  -4  -2      313.13      299.22     16.64 o 
  -6  -4  -2      102.41      120.71      8.30 o 
  -6  -4  -2      102.41      126.55      8.50 o 
   6   4   2      102.41      107.28     10.43 o 
   6   4   2      102.41      108.46      6.85 o 
  -6  -4  -2      102.41      119.36      8.34 o 
   6   4   2      102.41      118.99     11.95 o 
  -6  -4  -2      102.41      112.82      8.30 o 
  -6  -4  -2      102.41      128.98      9.01 o 
  -6  -4  -2      102.41      122.67      9.31 o 
  -7  -4  -2      154.02      124.09      9.62 o 
  -7  -4  -2      154.02      128.31      9.82 o 
  -7  -4  -2      154.02      168.27     11.31 o 
   7   4   2      154.02      159.29     15.12 o 
  -7  -4  -2      154.02      142.15     10.93 o 
  -7  -4  -2      154.02      149.67     10.09 o 
  -7  -4  -2      154.02      122.67      9.65 o 
   7   4   2      154.02      138.47     12.39 o 
  -8  -4  -2      169.44      155.81     10.77 o 
  -8  -4  -2      169.44      173.29     11.00 o 
  -8  -4  -2      169.44      168.71     10.90 o 
   8   4   2      169.44      161.99     16.84 o 
   8   4   2      169.44      163.74     13.94 o 
  -8  -4  -2      169.44      169.41     11.58 o 
  -8  -4  -2      169.44      160.47     10.90 o 
  -9  -4  -2      298.98      274.55     16.13 o 
  -9  -4  -2      298.98      272.43     16.17 o 
  -9  -4  -2      298.98      287.18     16.64 o 
  -9  -4  -2      298.98      280.33     16.30 o 
  -9  -4  -2      298.98      269.59     16.20 o 
   9   4   2      298.98      290.52     24.47 o 
  10   4   2       12.83       -0.40      8.54 o 
 -10  -4  -2       12.83        3.37      3.91 o 
 -10  -4  -2       12.83        7.93      4.29 o 
 -10  -4  -2       12.83        6.78      4.22 o 
 -10  -4  -2       12.83       11.51      4.52 o 
 -10  -4  -2       12.83        0.20      3.88 o 
 -11  -4  -2       40.05       41.24      6.14 o 
 -11  -4  -2       40.05       43.19      6.31 o 
 -11  -4  -2       40.05       40.87      6.14 o 
 -11  -4  -2       40.05       35.16      6.34 o 
  11   4   2       40.05       66.24     14.75 o 
 -11  -4  -2       40.05       51.06      6.04 o 
 -12  -4  -2        1.06       -0.30      3.91 o 
 -12  -4  -2        1.06        2.19      4.02 o 
 -12  -4  -2        1.06       -0.88      3.75 o 
  12   4   2        1.06       -5.10      9.89 o 
 -12  -4  -2        1.06       -4.42      4.42 o 
 -12  -4  -2        1.06       -4.05      4.05 o 
  -9   5   2       18.57       13.60      5.37 o 
  -9   5   2       18.57       20.01      6.01 o 
  -9   5   2       18.57       24.16      6.28 o 
  -8   5   2        4.67        3.98      4.56 o 
  -8   5   2        4.67        0.37      4.59 o 
  -8   5   2        4.67        1.99      4.42 o 
  -8   5   2        4.67        3.34      4.39 o 
  -7   5   2        6.68       18.93      5.64 o 
  -7   5   2        6.68       18.19      5.77 o 
  -7   5   2        6.68       30.51      6.07 o 
  -6   5   2      187.97      178.32     13.03 o 
  -6   5   2      187.97      177.51     13.03 o 
  -6   5   2      187.97      164.59     13.13 o 
  -6   5   2      187.97      179.03     12.82 o 
  -6   5   2      187.97      179.50     13.06 o 
  -5   5   2      688.64      647.03     34.40 o 
  -5   5   2      688.64      665.56     34.23 o 
  -5   5   2      688.64      663.33     34.16 o 
  -5   5   2      688.64      649.46     33.96 o 
  -5   5   2      688.64      623.87     33.72 o 
  -4   5   2        9.93       18.49      4.49 o 
  -4   5   2        9.93       18.59      4.35 o 
  -4   5   2        9.93       13.06      4.52 o 
  -4   5   2        9.93       15.42      4.39 o 
  -4   5   2        9.93        8.00      4.69 o 
  -3   5   2      788.61      785.80     39.50 o 
   3  -5  -2      788.61      752.10     38.35 o 
  -3   5   2      788.61      754.23     39.20 o 
  -3   5   2      788.61      765.00     39.77 o 
  -3   5   2      788.61      838.26     39.77 o 
  -3   5   2      788.61      761.55     39.30 o 
  -2   5   2      134.61      125.14      9.62 o 
  -2   5   2      134.61      123.86      9.21 o 
  -2   5   2      134.61      104.11      8.88 o 
   2  -5  -2      134.61      113.90      8.91 o 
  -2   5   2      134.61      120.41      9.25 o 
  -2   5   2      134.61      117.04      9.04 o 
  -1   5   2      479.15      496.45     27.18 o 
  -1   5   2      479.15      548.34     27.61 o 
  -1   5   2      479.15      507.52     27.18 o 
  -1   5   2      479.15      528.15     27.48 o 
  -1   5   2      479.15      529.20     27.72 o 
   1  -5  -2      479.15      540.37     26.67 o 
   1  -5  -2      479.15      503.47     26.37 o 
   1  -5  -2      479.15      500.00     27.14 o 
   0   5   2     1929.28     2123.27    100.50 o 
   0  -5  -2     1929.28     2160.22    100.13 o 
   0   5   2     1929.28     2187.57    100.88 o 
   0   5   2     1929.28     2114.07    101.08 o 
   0   5   2     1929.28     2076.21    100.64 o 
   0   5   2     1929.28     2006.20    100.20 o 
   0  -5  -2     1929.28     2113.70    100.81 o 
   1   5   2      281.98      339.84     18.94 o 
   1   5   2      281.98      337.40     19.34 o 
   1   5   2      281.98      329.54     18.90 o 
  -1  -5  -2      281.98      321.34     18.67 o 
  -1  -5  -2      281.98      338.76     19.21 o 
   1   5   2      281.98      324.14     18.87 o 
  -1  -5  -2      281.98      366.77     19.10 o 
  -1  -5  -2      281.98      341.73     18.83 o 
   1   5   2      281.98      367.38     19.24 o 
  -2  -5  -2      670.34      641.30     32.82 o 
   2   5   2      670.34      588.49     32.72 o 
   2   5   2      670.34      607.37     32.55 o 
  -2  -5  -2      670.34      665.92     33.02 o 
  -2  -5  -2      670.34      636.85     32.82 o 
   2   5   2      670.34      620.84     32.52 o 
  -2  -5  -2      670.34      687.80     33.02 o 
   2   5   2      670.34      667.57     32.86 o 
  -2  -5  -2      670.34      636.85     33.19 o 
   3   5   2     1039.07     1108.75     53.94 o 
  -3  -5  -2     1039.07     1088.69     54.25 o 
   3   5   2     1039.07     1082.61     54.31 o 
  -3  -5  -2     1039.07     1176.04     54.55 o 
   3   5   2     1039.07     1035.05     53.84 o 
  -3  -5  -2     1039.07     1114.26     54.75 o 
  -3  -5  -2     1039.07     1094.09     54.35 o 
  -3  -5  -2     1039.07     1174.55     54.65 o 
   3   5   2     1039.07     1105.95     59.48 o 
  -4  -5  -2     1841.44     1982.02     96.19 o 
   4   5   2     1841.44     2011.60     95.24 o 
   4   5   2     1841.44     2144.52     95.55 o 
   4   5   2     1841.44     2024.14    110.99 o 
  -4  -5  -2     1841.44     2009.67     96.26 o 
   4   5   2     1841.44     2059.42    104.47 o 
  -4  -5  -2     1841.44     1789.27     96.29 o 
  -4  -5  -2     1841.44     1768.49     95.61 o 
   4   5   2     1841.44     2225.27     96.36 o 
  -4  -5  -2     1841.44     2138.14     96.26 o 
  -5  -5  -2      123.55      117.37     10.80 o 
  -5  -5  -2      123.55      172.62     11.17 o 
   5   5   2      123.55      168.84     10.77 o 
  -5  -5  -2      123.55      148.25     10.93 o 
  -5  -5  -2      123.55      133.27     10.39 o 
  -5  -5  -2      123.55      144.07     10.50 o 
  -5  -5  -2      123.55      142.08     10.66 o 
  -5  -5  -2      123.55      130.87     11.71 o 
   6   5   2        3.38        1.69      4.35 o 
  -6  -5  -2        3.38       -1.72      3.24 o 
  -6  -5  -2        3.38        0.78      4.22 o 
   6   5   2        3.38        2.33      2.73 o 
   6   5   2        3.38       11.47      5.57 o 
  -6  -5  -2        3.38        1.69      3.27 o 
  -6  -5  -2        3.38        9.35      3.78 o 
  -6  -5  -2        3.38        2.33      3.24 o 
  -7  -5  -2        2.52        0.54      4.62 o 
  -7  -5  -2        2.52        1.52      5.10 o 
   7   5   2        2.52       36.14      8.87 o 
   7   5   2        2.52       17.92      6.34 o 
  -7  -5  -2        2.52       10.29      5.60 o 
  -7  -5  -2        2.52        7.15      6.01 o 
  -7  -5  -2        2.52        2.77      5.33 o 
  -8  -5  -2        2.67        0.54      3.71 o 
  -8  -5  -2        2.67       -2.43      4.08 o 
   8   5   2        2.67       10.02      7.15 o 
  -8  -5  -2        2.67        6.04      3.95 o 
  -8  -5  -2        2.67        2.29      3.54 o 
   8   5   2        2.67       14.58      6.34 o 
  -8  -5  -2        2.67        4.02      4.05 o 
  -9  -5  -2        2.25       -0.17      4.08 o 
  -9  -5  -2        2.25       -3.44      3.71 o 
   9   5   2        2.25        9.38      6.58 o 
  -9  -5  -2        2.25        3.00      4.72 o 
  -9  -5  -2        2.25       -0.64      4.29 o 
   9   5   2        2.25       -7.26      7.26 o 
  -9  -5  -2        2.25       -1.92      4.02 o 
 -10  -5  -2        6.04       -0.20      4.25 o 
 -10  -5  -2        6.04        2.63      4.86 o 
 -10  -5  -2        6.04        3.21      4.29 o 
 -10  -5  -2        6.04        0.47      4.52 o 
  10   5   2        6.04        9.82      9.21 o 
 -10  -5  -2        6.04        2.16      4.52 o 
 -11  -5  -2        0.28        3.78      4.69 o 
  11   5   2        0.28        0.57      9.68 o 
 -11  -5  -2        0.28        0.37      4.62 o 
 -11  -5  -2        0.28        3.54      4.79 o 
 -11  -5  -2        0.28       -0.98      4.72 o 
 -11  -5  -2        0.28       -0.20      4.39 o 
 -11  -5  -2        0.28       -4.25      4.25 o 
 -12  -5  -2        8.89        6.51      5.16 o 
 -12  -5  -2        8.89       10.26      4.76 o 
 -12  -5  -2        8.89       10.22      4.96 o 
  12   5   2        8.89        6.72     10.97 o 
  -8   6   2       10.93       18.53      6.41 o 
  -8   6   2       10.93       12.08      5.70 o 
  -8   6   2       10.93       12.69      5.97 o 
  -7   6   2       12.53       13.13      5.70 o 
  -7   6   2       12.53       10.22      5.87 o 
  -7   6   2       12.53       15.73      6.14 o 
  -6   6   2      110.90       95.13      9.82 o 
  -6   6   2      110.90       92.23      9.89 o 
  -6   6   2      110.90       79.34      9.75 o 
  -6   6   2      110.90       99.05     10.12 o 
  -5   6   2       12.60        3.07      5.20 o 
  -5   6   2       12.60       13.67      5.57 o 
  -5   6   2       12.60       18.09      5.64 o 
  -5   6   2       12.60       14.21      5.37 o 
  -5   6   2       12.60       14.61      6.21 o 
  -4   6   2        8.06       -4.96      4.96 o 
  -4   6   2        8.06       -4.86      4.86 o 
  -4   6   2        8.06        4.69      4.83 o 
  -4   6   2        8.06        8.54      6.18 o 
  -4   6   2        8.06       -0.81      5.16 o 
  -3   6   2     1522.77     1527.26     72.25 o 
  -3   6   2     1522.77     1546.55     72.11 o 
  -3   6   2     1522.77     1429.88     72.25 o 
  -3   6   2     1522.77     1389.39     71.64 o 
  -3   6   2     1522.77     1423.37     71.54 o 
   3  -6  -2     1522.77     1449.04     70.66 o 
  -2   6   2       80.43       82.10      8.47 o 
   2  -6  -2       80.43       90.00      8.74 o 
  -2   6   2       80.43       84.03      8.40 o 
  -2   6   2       80.43       82.81      8.27 o 
  -2   6   2       80.43       89.16      9.04 o 
  -2   6   2       80.43       81.40      8.44 o 
  -1   6   2     1233.68     1096.38     56.74 o 
   1  -6  -2     1233.68     1113.64     55.29 o 
  -1   6   2     1233.68     1130.70     56.30 o 
   1  -6  -2     1233.68     1141.23     56.27 o 
   1  -6  -2     1233.68     1103.61     55.19 o 
  -1   6   2     1233.68     1155.62     56.68 o 
  -1   6   2     1233.68     1161.20     56.64 o 
  -1   6   2     1233.68     1178.93     56.74 o 
   0   6   2      135.74      118.08      9.99 o 
   0   6   2      135.74      145.79     10.80 o 
   0  -6  -2      135.74      127.20     10.66 o 
   0   6   2      135.74      135.03     10.26 o 
   0   6   2      135.74      134.05     10.56 o 
   0  -6  -2      135.74      138.06      9.82 o 
   0  -6  -2      135.74      133.14      9.79 o 
   0   6   2      135.74      143.83     10.66 o 
   1   6   2        3.74        5.97      3.24 o 
   1   6   2        3.74        9.08      3.58 o 
  -1  -6  -2        3.74        7.93      3.98 o 
   1   6   2        3.74        0.74      2.53 o 
   1   6   2        3.74        4.72      3.07 o 
   1   6   2        3.74        7.22      3.71 o 
  -1  -6  -2        3.74        7.02      2.80 o 
  -1  -6  -2        3.74        2.33      2.43 o 
   1   6   2        3.74        5.37      2.90 o 
   1   6   2        3.74        2.77      3.27 o 
  -2  -6  -2        7.67        7.42      3.21 o 
  -2  -6  -2        7.67       -2.06      3.68 o 
   2   6   2        7.67        5.16      2.97 o 
  -2  -6  -2        7.67        2.63      3.24 o 
   2   6   2        7.67        5.70      3.88 o 
  -2  -6  -2        7.67        3.58      2.87 o 
   2   6   2        7.67        3.07      3.31 o 
  -3  -6  -2      248.94      295.43     17.89 o 
  -3  -6  -2      248.94      324.79     18.43 o 
  -3  -6  -2      248.94      290.06     18.43 o 
  -3  -6  -2      248.94      319.73     18.33 o 
   3   6   2      248.94      287.73     17.92 o 
  -3  -6  -2      248.94      290.03     17.85 o 
   3   6   2      248.94      313.96     21.33 o 
   4   6   2      119.00      126.32     11.44 o 
  -4  -6  -2      119.00      123.01      9.85 o 
   4   6   2      119.00      126.89     10.09 o 
  -4  -6  -2      119.00      136.17     10.29 o 
  -4  -6  -2      119.00      136.58     10.66 o 
   4   6   2      119.00      139.34     12.45 o 
   4   6   2      119.00      131.04      9.52 o 
   4   6   2      119.00      146.70      9.79 o 
  -4  -6  -2      119.00      125.64     10.87 o 
  -4  -6  -2      119.00      129.66      9.82 o 
  -5  -6  -2       19.77       15.89      5.33 o 
  -5  -6  -2       19.77       25.85      4.99 o 
   5   6   2       19.77       27.37      7.12 o 
  -5  -6  -2       19.77       17.11      4.25 o 
  -5  -6  -2       19.77       19.64      4.66 o 
   5   6   2       19.77       28.18      4.93 o 
  -5  -6  -2       19.77       24.87      5.10 o 
   5   6   2       19.77       25.51      6.28 o 
   6   6   2      295.05      312.03     22.41 o 
  -6  -6  -2      295.05      312.37     18.56 o 
   6   6   2      295.05      304.91     21.16 o 
   6   6   2      295.05      284.62     17.25 o 
  -6  -6  -2      295.05      334.51     18.90 o 
  -6  -6  -2      295.05      286.45     18.70 o 
  -6  -6  -2      295.05      295.12     18.26 o 
  -6  -6  -2      295.05      314.42     18.63 o 
  -6  -6  -2      295.05      299.20     18.43 o 
  -6  -6  -2      295.05      271.66     18.02 o 
  -7  -6  -2      468.00      546.81     28.29 o 
   7   6   2      468.00      500.71     31.19 o 
  -7  -6  -2      468.00      519.61     27.81 o 
  -7  -6  -2      468.00      474.72     27.58 o 
   7   6   2      468.00      474.18     33.32 o 
  -7  -6  -2      468.00      531.42     27.95 o 
  -7  -6  -2      468.00      512.76     27.81 o 
  -7  -6  -2      468.00      488.99     27.88 o 
  -7  -6  -2      468.00      455.78     27.24 o 
   8   6   2       96.34       97.19     12.82 o 
  -8  -6  -2       96.34       81.87      8.44 o 
  -8  -6  -2       96.34       82.95      8.61 o 
  -8  -6  -2       96.34       80.69      8.91 o 
  -8  -6  -2       96.34       73.63      8.57 o 
   8   6   2       96.34       82.88     11.04 o 
  -8  -6  -2       96.34       90.74      8.74 o 
  -8  -6  -2       96.34       80.52      8.81 o 
  -8  -6  -2       96.34       85.14      8.74 o 
  -9  -6  -2      210.73      225.00     15.05 o 
   9   6   2      210.73      210.82     18.06 o 
  -9  -6  -2      210.73      222.06     15.12 o 
  -9  -6  -2      210.73      197.93     14.95 o 
  -9  -6  -2      210.73      200.80     15.42 o 
   9   6   2      210.73      223.48     20.65 o 
  -9  -6  -2      210.73      209.10     14.95 o 
  -9  -6  -2      210.73      243.73     15.76 o 
  10   6   2       40.42       74.61     13.67 o 
 -10  -6  -2       40.42       37.69      7.09 o 
 -10  -6  -2       40.42       47.24      7.46 o 
 -10  -6  -2       40.42       42.18      7.39 o 
  10   6   2       40.42       63.37     10.83 o 
 -10  -6  -2       40.42       41.34      7.42 o 
 -10  -6  -2       40.42       59.16      7.63 o 
  11   6   2       46.99       48.02     14.04 o 
 -11  -6  -2       46.99       26.05      7.15 o 
 -11  -6  -2       46.99       39.85      7.86 o 
 -11  -6  -2       46.99       49.34      7.90 o 
 -12  -6  -2        1.50        3.44      5.06 o 
 -12  -6  -2        1.50        3.34      5.06 o 
 -12  -6  -2        1.50       -3.64      5.03 o 
  12   6   2        1.50        2.09     10.22 o 
  -7   7   2        6.84       10.46      6.38 o 
  -7   7   2        6.84        4.93      5.97 o 
  -7   7   2        6.84        7.32      6.58 o 
  -6   7   2        5.29       15.42      5.94 o 
  -6   7   2        5.29        8.47      6.01 o 
  -6   7   2        5.29        6.58      5.67 o 
  -5   7   2      209.64      210.01     15.52 o 
  -5   7   2      209.64      185.78     15.19 o 
  -5   7   2      209.64      189.63     14.92 o 
  -4   7   2        7.58       12.99      6.31 o 
  -4   7   2        7.58        3.68      5.53 o 
  -4   7   2        7.58        6.75      5.23 o 
  -4   7   2        7.58       12.32      5.13 o 
  -3   7   2     1627.15     1552.25     79.14 o 
  -3   7   2     1627.15     1550.90     79.74 o 
  -3   7   2     1627.15     1653.84     79.88 o 
  -3   7   2     1627.15     1635.10     79.78 o 
  -3   7   2     1627.15     1642.53     79.78 o 
  -2   7   2      540.87      475.18     27.44 o 
  -2   7   2      540.87      449.29     27.58 o 
  -2   7   2      540.87      487.33     27.38 o 
  -2   7   2      540.87      444.66     27.17 o 
  -2   7   2      540.87      483.82     27.58 o 
   2  -7  -2      540.87      475.14     26.67 o 
  -1   7   2      213.63      161.02     14.24 o 
   1  -7  -2      213.63      191.19     12.22 o 
  -1   7   2      213.63      177.22     13.84 o 
  -1   7   2      213.63      177.18     13.94 o 
  -1   7   2      213.63      176.58     14.01 o 
  -1   7   2      213.63      180.83     13.57 o 
   1  -7  -2      213.63      170.67     13.97 o 
   0  -7  -2       54.25       49.07      6.61 o 
   0   7   2       54.25       65.67      8.13 o 
   0   7   2       54.25       59.63      7.69 o 
   0  -7  -2       54.25       53.42      8.03 o 
   0   7   2       54.25       45.46      7.66 o 
   0   7   2       54.25       65.80      8.03 o 
   0   7   2       54.25       45.83      7.42 o 
   0   7   2       54.25       56.93      8.30 o 
   0   7   2       54.25       59.36      7.66 o 
   0  -7  -2       54.25       92.40      8.40 o 
  -1  -7  -2      108.47      119.94     11.10 o 
   1   7   2      108.47      122.94     10.29 o 
   1   7   2      108.47      136.17     10.70 o 
   1   7   2      108.47      138.16     11.34 o 
  -1  -7  -2      108.47      112.61      9.58 o 
  -1  -7  -2      108.47      103.87      9.18 o 
   1   7   2      108.47      124.97     10.63 o 
   1   7   2      108.47      119.23      9.96 o 
   1   7   2      108.47      122.10      9.99 o 
  -2  -7  -2       84.51       91.08      8.44 o 
   2   7   2       84.51       83.89      8.64 o 
  -2  -7  -2       84.51       94.69      9.45 o 
   2   7   2       84.51       94.12      9.31 o 
   2   7   2       84.51       85.38      8.64 o 
  -2  -7  -2       84.51       83.52      8.27 o 
   3   7   2      386.29      347.80     20.52 o 
  -3  -7  -2      386.29      377.10     21.43 o 
  -3  -7  -2      386.29      347.29     20.89 o 
   3   7   2      386.29      314.11     20.15 o 
  -3  -7  -2      386.29      355.43     20.93 o 
  -3  -7  -2      386.29      359.04     21.70 o 
   3   7   2      386.29      350.77     20.89 o 
   3   7   2      386.29      367.34     24.37 o 
  -4  -7  -2       12.43        7.26      5.16 o 
  -4  -7  -2       12.43        3.75      5.74 o 
  -4  -7  -2       12.43        3.91      4.42 o 
   4   7   2       12.43       12.32      4.72 o 
  -4  -7  -2       12.43        3.54      4.29 o 
  -4  -7  -2       12.43        1.42      4.39 o 
   4   7   2       12.43        7.83      5.23 o 
   4   7   2       12.43       11.91      4.76 o 
   4   7   2       12.43       11.27      7.76 o 
  -5  -7  -2       92.32       91.99      9.18 o 
   5   7   2       92.32       92.43     10.56 o 
  -5  -7  -2       92.32       77.04      9.15 o 
   5   7   2       92.32       80.52     10.83 o 
  -5  -7  -2       92.32       73.84      8.61 o 
  -5  -7  -2       92.32       90.95      9.42 o 
   5   7   2       92.32       84.97      8.74 o 
  -5  -7  -2       92.32       74.71      9.42 o 
  -6  -7  -2        1.39       19.98      6.31 o 
  -6  -7  -2        1.39       15.66      6.65 o 
  -6  -7  -2        1.39       19.13      6.14 o 
  -6  -7  -2        1.39       20.96      6.11 o 
   7   7   2       28.13       30.84      8.47 o 
  -7  -7  -2       28.13       22.88      6.78 o 
  -7  -7  -2       28.13       24.94      6.11 o 
  -7  -7  -2       28.13       40.43      6.85 o 
  -7  -7  -2       28.13       27.13      6.18 o 
  -7  -7  -2       28.13       22.58      5.87 o 
  -7  -7  -2       28.13       24.80      6.28 o 
   7   7   2       28.13       30.07      8.23 o 
  -7  -7  -2       28.13       32.06      6.41 o 
  -8  -7  -2        6.45        6.28      4.66 o 
  -8  -7  -2        6.45        9.82      5.23 o 
  -8  -7  -2        6.45        9.89      6.11 o 
  -8  -7  -2        6.45       12.42      5.10 o 
   8   7   2        6.45        3.54      6.65 o 
   8   7   2        6.45        9.75      7.26 o 
  -8  -7  -2        6.45        2.40      4.72 o 
  -9  -7  -2       62.45       58.18      8.61 o 
   9   7   2       62.45       79.81     12.99 o 
  -9  -7  -2       62.45       66.41      9.21 o 
  -9  -7  -2       62.45       78.02      9.25 o 
   9   7   2       62.45       60.40     10.93 o 
  10   7   2        7.08       10.29      9.52 o 
 -10  -7  -2        7.08        2.09      5.10 o 
 -10  -7  -2        7.08        4.56      5.16 o 
  10   7   2        7.08       -2.53      6.72 o 
 -10  -7  -2        7.08        9.99      6.11 o 
  11   7   2       11.35       14.71     10.83 o 
 -11  -7  -2       11.35        9.62      6.41 o 
 -11  -7  -2       11.35       14.65      6.31 o 
 -11  -7  -2       11.35        7.36      6.45 o 
  12   7   2       22.40       39.01     13.30 o 
 -12  -7  -2       22.40       32.46      8.03 o 
 -12  -7  -2       22.40       27.57      6.95 o 
 -12  -7  -2       22.40       35.43      8.17 o 
  -7   8   2       17.84        9.35      7.53 o 
  -7   8   2       17.84       17.72      7.59 o 
  -7   8   2       17.84        6.82      7.02 o 
  -7   8   2       17.84       10.97      6.99 o 
  -6   8   2        5.32        9.35      6.72 o 
  -6   8   2        5.32        6.45      6.65 o 
  -6   8   2        5.32       10.19      7.02 o 
  -5   8   2        2.64        2.90      6.07 o 
  -5   8   2        2.64        2.23      5.57 o 
  -5   8   2        2.64        9.25      6.48 o 
  -4   8   2      155.43      144.64     14.07 o 
  -4   8   2      155.43      153.62     14.38 o 
  -4   8   2      155.43      152.17     14.95 o 
  -3   8   2      404.89      405.42     25.31 o 
  -3   8   2      404.89      420.95     25.11 o 
  -3   8   2      404.89      361.72     24.20 o 
  -2   8   2     1210.39     1170.16     64.29 o 
  -2   8   2     1210.39     1299.29     64.29 o 
  -2   8   2     1210.39     1298.54     64.39 o 
   2  -8  -2     1210.39     1269.30     63.31 o 
  -1   8   2      168.20      177.04     14.04 o 
  -1   8   2      168.20      156.39     14.41 o 
  -1   8   2      168.20      166.38     13.74 o 
  -1   8   2      168.20      173.73     14.24 o 
   1  -8  -2      168.20      175.42     14.31 o 
  -1   8   2      168.20      163.17     14.01 o 
   0   8   2       25.80       30.84      6.51 o 
   0   8   2       25.80       32.06      7.05 o 
   0  -8  -2       25.80       26.12      5.30 o 
   0   8   2       25.80       20.18      5.70 o 
   0  -8  -2       25.80       27.23      5.37 o 
   0   8   2       25.80       33.24      6.65 o 
   0   8   2       25.80       30.94      6.58 o 
   0  -8  -2       25.80       32.70      6.88 o 
   0   8   2       25.80       28.58      6.01 o 
   1   8   2       66.07       74.27      9.79 o 
   1   8   2       66.07       68.17      8.57 o 
  -1  -8  -2       66.07       60.30      8.88 o 
   1   8   2       66.07       66.78      8.67 o 
   1   8   2       66.07       64.49      8.23 o 
  -1  -8  -2       66.07       62.43      7.69 o 
  -2  -8  -2      880.84      915.84     48.11 o 
   2   8   2      880.84      904.47     48.11 o 
   2   8   2      880.84      923.58     48.82 o 
  -2  -8  -2      880.84      983.61     49.19 o 
  -2  -8  -2      880.84      955.62     48.28 o 
   2   8   2      880.84      891.53     47.98 o 
   3   8   2      247.97      244.75     16.71 o 
  -3  -8  -2      247.97      228.79     16.27 o 
   3   8   2      247.97      231.52     16.27 o 
  -3  -8  -2      247.97      215.12     15.93 o 
   3   8   2      247.97      230.92     16.13 o 
  -3  -8  -2      247.97      256.90     17.92 o 
   3   8   2      247.97      241.55     19.88 o 
  -4  -8  -2      148.22      139.45     12.86 o 
   4   8   2      148.22      137.15     11.64 o 
   4   8   2      148.22      156.32     16.40 o 
  -4  -8  -2      148.22      144.61     12.96 o 
  -4  -8  -2      148.22      152.00     12.39 o 
   4   8   2      148.22      127.40     12.35 o 
  -4  -8  -2      148.22      141.84     12.01 o 
   5   8   2        3.63        2.70      4.25 o 
  -5  -8  -2        3.63       -1.28      4.42 o 
   5   8   2        3.63        1.79      4.18 o 
  -5  -8  -2        3.63       -3.24      4.89 o 
   5   8   2        3.63       -2.19      4.69 o 
   5   8   2        3.63        1.59      5.37 o 
   5   8   2        3.63       -3.68      6.92 o 
  -5  -8  -2        3.63        2.83      4.22 o 
  -5  -8  -2        3.63        1.99      4.79 o 
   6   8   2       10.76        6.95      5.13 o 
  -6  -8  -2       10.76       13.53      5.70 o 
  -6  -8  -2       10.76        7.09      5.97 o 
  -6  -8  -2       10.76        9.18      5.33 o 
   6   8   2       10.76        1.08      6.38 o 
   6   8   2       10.76        1.21      7.42 o 
   7   8   2      396.25      426.99     27.88 o 
   7   8   2      396.25      427.13     28.59 o 
  -7  -8  -2      396.25      373.67     24.47 o 
  -7  -8  -2      396.25      353.08     23.76 o 
  -7  -8  -2      396.25      364.11     24.00 o 
  -8  -8  -2       56.19       37.76      7.86 o 
   8   8   2       56.19       42.86      9.95 o 
  -8  -8  -2       56.19       40.87      8.47 o 
   8   8   2       56.19       43.77     10.29 o 
  -8  -8  -2       56.19       29.29      7.46 o 
  -9  -8  -2        9.28        2.56      5.80 o 
  -9  -8  -2        9.28       15.35      7.46 o 
   9   8   2        9.28       11.84      8.57 o 
   9   8   2        9.28        9.89      7.49 o 
  -9  -8  -2        9.28        4.45      5.94 o 
 -10  -8  -2       27.59       33.85      7.90 o 
  10   8   2       27.59       34.89     10.33 o 
 -10  -8  -2       27.59       30.54      8.13 o 
 -10  -8  -2       27.59       33.10      8.67 o 
  10   8   2       27.59       33.74     11.14 o 
 -11  -8  -2       27.64       22.00      8.10 o 
 -11  -8  -2       27.64       29.56      8.47 o 
 -11  -8  -2       27.64       25.61      8.40 o 
  11   8   2       27.64       39.28     12.99 o 
  11   8   2       27.64       26.93     10.70 o 
  -6   9   2       41.21       38.64      9.48 o 
  -6   9   2       41.21       42.15     10.80 o 
  -6   9   2       41.21       57.33     11.17 o 
  -6   9   2       41.21       30.81      9.31 o 
  -6   9   2       41.21       67.73     10.56 o 
  -5   9   2       30.85       32.16      8.98 o 
  -5   9   2       30.85       38.06      9.85 o 
  -5   9   2       30.85       44.21      9.65 o 
  -5   9   2       30.85       23.82      8.44 o 
  -5   9   2       30.85       31.21      9.65 o 
  -4   9   2        0.58       -2.53      7.22 o 
  -4   9   2        0.58        1.99      7.12 o 
  -4   9   2        0.58       -5.87      6.24 o 
  -4   9   2        0.58       -5.03      6.24 o 
  -4   9   2        0.58        1.38      6.82 o 
  -3   9   2       40.44       47.11      9.52 o 
  -3   9   2       40.44       48.59      8.94 o 
  -3   9   2       40.44       52.98      9.41 o 
  -3   9   2       40.44       72.21     10.87 o 
  -3   9   2       40.44       58.95     10.06 o 
  -2   9   2       88.30       83.59     11.51 o 
  -2   9   2       88.30       74.65     10.60 o 
  -2   9   2       88.30       96.41     11.17 o 
  -2   9   2       88.30       98.57     11.68 o 
  -2   9   2       88.30       90.47     11.68 o 
  -1   9   2        0.11        7.63      6.65 o 
   1  -9  -2        0.11        2.67      5.50 o 
  -1   9   2        0.11       -4.79      5.13 o 
  -1   9   2        0.11       -1.52      6.24 o 
  -1   9   2        0.11        0.57      6.45 o 
  -1   9   2        0.11       -1.45      5.16 o 
   0   9   2      566.25      515.20     30.68 o 
   0  -9  -2      566.25      523.81     30.58 o 
   0   9   2      566.25      515.71     31.43 o 
   0   9   2      566.25      503.69     30.51 o 
   0   9   2      566.25      540.08     31.02 o 
   1   9   2      326.25      304.77     20.45 o 
   1   9   2      326.25      286.44     21.33 o 
  -1  -9  -2      326.25      316.01     19.58 o 
   1   9   2      326.25      277.43     20.15 o 
  -1  -9  -2      326.25      268.79     20.69 o 
   2   9   2        0.10        2.40      4.99 o 
  -2  -9  -2        0.10       -1.21      4.69 o 
  -2  -9  -2        0.10       -2.80      3.85 o 
  -2  -9  -2        0.10       -5.47      5.47 o 
   2   9   2        0.10       -1.32      6.14 o 
   2   9   2        0.10        1.11      4.79 o 
   3   9   2      589.43      550.33     31.29 o 
   3   9   2      589.43      541.55     31.02 o 
  -3  -9  -2      589.43      581.21     31.73 o 
   3   9   2      589.43      544.42     35.55 o 
  -3  -9  -2      589.43      553.16     32.37 o 
  -3  -9  -2      589.43      524.10     31.06 o 
   3   9   2      589.43      528.22     31.66 o 
  -4  -9  -2      551.23      502.89     30.78 o 
   4   9   2      551.23      525.57     34.09 o 
  -4  -9  -2      551.23      504.34     30.01 o 
   4   9   2      551.23      532.35     30.48 o 
  -4  -9  -2      551.23      498.40     29.87 o 
   5   9   2       20.00       32.43      7.86 o 
  -5  -9  -2       20.00       16.16      7.63 o 
   5   9   2       20.00       15.62      8.84 o 
   5   9   2       20.00        8.74      7.32 o 
  -5  -9  -2       20.00       12.35      6.34 o 
  -5  -9  -2       20.00       15.46      6.34 o 
   6   9   2        1.02       -5.16      5.16 o 
   6   9   2        1.02       -1.11      6.99 o 
  -6  -9  -2        1.02        0.74      4.79 o 
   6   9   2        1.02        3.10      5.13 o 
  -6  -9  -2        1.02       -5.26      5.37 o 
  -6  -9  -2        1.02       -1.42      4.56 o 
  -7  -9  -2       20.27       12.49      6.61 o 
   7   9   2       20.27       17.38      8.60 o 
  -7  -9  -2       20.27       19.34      8.20 o 
  -7  -9  -2       20.27       19.61      6.78 o 
   7   9   2       20.27       29.80      8.87 o 
   8   9   2       13.24       19.81      8.91 o 
   8   9   2       13.24       23.82      9.14 o 
  -8  -9  -2       13.24       13.50      6.92 o 
  -8  -9  -2       13.24        6.38      7.90 o 
  -8  -9  -2       13.24       -3.95      5.91 o 
  -9  -9  -2       18.88       23.12      7.42 o 
   9   9   2       18.88       19.61      9.99 o 
  -9  -9  -2       18.88       18.42      7.90 o 
   9   9   2       18.88       24.97      9.95 o 
  -9  -9  -2       18.88       25.00      7.80 o 
 -10  -9  -2        0.18        4.02      6.31 o 
  10   9   2        0.18       -4.29      7.86 o 
 -10  -9  -2        0.18        3.21      6.24 o 
  10   9   2        0.18        4.72      8.33 o 
 -10  -9  -2        0.18       -6.82      6.82 o 
 -11  -9  -2        1.79        0.30      7.42 o 
 -11  -9  -2        1.79        7.59      7.02 o 
  11   9   2        1.79        1.08      9.45 o 
 -11  -9  -2        1.79        0.54      7.19 o 
  11   9   2        1.79       10.16      9.89 o 
  -5  10   2        0.71       -4.25      7.32 o 
  -5  10   2        0.71       -2.97      8.13 o 
  -5  10   2        0.71       -3.81      8.17 o 
  -5  10   2        0.71       -1.79      7.02 o 
  -4  10   2       64.11       82.27     12.65 o 
  -4  10   2       64.11       72.96     11.88 o 
  -4  10   2       64.11       73.36     12.05 o 
  -4  10   2       64.11       77.18     12.45 o 
  -4  10   2       64.11       93.34     13.16 o 
  -3  10   2       63.50       43.36     10.12 o 
  -3  10   2       63.50       66.75     12.08 o 
  -3  10   2       63.50      103.36     12.92 o 
  -3  10   2       63.50       72.05     11.44 o 
  -3  10   2       63.50       83.08     11.44 o 
  -2  10   2      168.88      193.51     18.32 o 
  -2  10   2      168.88      180.28     16.70 o 
  -2  10   2      168.88      179.81     17.45 o 
  -2  10   2      168.88      171.71     17.45 o 
  -1  10   2        4.78       15.59      7.56 o 
  -1  10   2        4.78       12.18      6.55 o 
  -1  10   2        4.78        1.52      6.92 o 
   1 -10  -2        4.78        5.94      6.34 o 
   0  10   2      268.28      234.93     18.97 o 
   0 -10  -2      268.28      252.65     19.41 o 
   0  10   2      268.28      260.31     20.72 o 
   0  10   2      268.28      276.91     19.84 o 
   1  10   2        9.74        4.79      5.91 o 
   1  10   2        9.74        4.02      7.32 o 
   1  10   2        9.74       16.67      7.19 o 
  -1 -10  -2        9.74       -5.50      6.82 o 
   2  10   2       15.98        8.50      7.76 o 
   2  10   2       15.98       16.47      7.02 o 
   2  10   2       15.98       11.54      6.61 o 
  -2 -10  -2       15.98       18.32      7.36 o 
   3  10   2      308.18      302.54     24.50 o 
  -3 -10  -2      308.18      277.22     22.07 o 
  -3 -10  -2      308.18      295.65     20.89 o 
   3  10   2      308.18      273.00     21.67 o 
  -3 -10  -2      308.18      300.75     21.23 o 
  -4 -10  -2      236.14      204.31     17.38 o 
  -4 -10  -2      236.14      189.94     16.44 o 
  -4 -10  -2      236.14      199.62     16.40 o 
   4  10   2      236.14      193.01     17.21 o 
   4  10   2      236.14      191.25     20.28 o 
  -5 -10  -2       27.60       38.13      7.76 o 
   5  10   2       27.60       36.92      8.27 o 
   5  10   2       27.60       31.18     10.43 o 
  -5 -10  -2       27.60       22.20      8.30 o 
  -5 -10  -2       27.60       22.95      6.99 o 
  -6 -10  -2       22.59       25.04      8.50 o 
  -6 -10  -2       22.59       24.36      7.15 o 
  -6 -10  -2       22.59       23.99      7.42 o 
   6  10   2       22.59       24.60      7.39 o 
   6  10   2       22.59       35.16     10.73 o 
   6  10   2       22.59       36.61      9.41 o 
  -7 -10  -2        0.00       -6.01      6.01 o 
  -7 -10  -2        0.00        0.88      5.64 o 
  -7 -10  -2        0.00       -7.36      7.46 o 
   7  10   2        0.00        5.16      8.77 o 
   7  10   2        0.00        3.51      7.66 o 
   8  10   2      125.43      180.78     18.83 o 
  -8 -10  -2      125.43      161.71     16.23 o 
  -8 -10  -2      125.43      149.36     15.22 o 
   8  10   2      125.43      144.67     17.78 o 
  -8 -10  -2      125.43      154.83     15.73 o 
   9  10   2       94.66       85.58     14.92 o 
  -9 -10  -2       94.66       73.09     11.68 o 
   9  10   2       94.66       82.31     14.24 o 
  -9 -10  -2       94.66       87.20     12.79 o 
  -9 -10  -2       94.66       71.58     11.30 o 
 -10 -10  -2       22.57       18.63      8.54 o 
  10  10   2       22.57       26.19     10.80 o 
 -10 -10  -2       22.57       34.35      9.68 o 
  10  10   2       22.57       40.56     12.01 o 
 -10 -10  -2       22.57       27.40      8.77 o 
 -11 -10  -2       65.91       77.95     12.62 o 
  11  10   2       65.91      107.55     16.91 o 
  11  10   2       65.91       80.89     15.76 o 
 -11 -10  -2       65.91       99.55     13.67 o 
 -11 -10  -2       65.91       87.37     12.38 o 
  -4  11   2        7.22       12.05      8.06 o 
  -4  11   2        7.22       21.33      9.79 o 
  -4  11   2        7.22       22.91     10.19 o 
  -3  11   2        1.31       12.01      7.96 o 
  -3  11   2        1.31       15.52      9.52 o 
  -3  11   2        1.31       18.39      8.77 o 
  -2  11   2        0.04       -2.90      7.79 o 
  -2  11   2        0.04        8.87      8.03 o 
  -2  11   2        0.04        0.74      6.78 o 
  -1  11   2       55.02       60.74     11.57 o 
  -1  11   2       55.02       80.01     12.05 o 
  -1  11   2       55.02       63.51     10.90 o 
   0  11   2        2.17        3.24      7.76 o 
   0  11   2        2.17        7.73      7.59 o 
   0  11   2        2.17        0.24      6.72 o 
   0 -11  -2        2.17        4.62      7.15 o 
   1  11   2      202.66      166.85     16.50 o 
   1  11   2      202.66      169.04     16.67 o 
  -1 -11  -2      202.66      197.49     17.28 o 
   1  11   2      202.66      178.76     17.72 o 
  -2 -11  -2        5.92        4.83      7.46 o 
   2  11   2        5.92        9.48      7.83 o 
   3  11   2      304.72      284.37     21.36 o 
  -3 -11  -2      304.72      262.74     21.63 o 
   3  11   2      304.72      294.33     24.87 o 
  -4 -11  -2       59.72       40.87     10.49 o 
   4  11   2       59.72       48.19     12.32 o 
   4  11   2       59.72       43.46     10.19 o 
  -5 -11  -2        4.00        4.79      7.59 o 
  -5 -11  -2        4.00       -2.73      4.83 o 
   5  11   2        4.00        8.13      6.99 o 
  -5 -11  -2        4.00        0.78      4.05 o 
   5  11   2        4.00       -2.90      8.54 o 
   6  11   2        5.48       18.56     10.09 o 
  -6 -11  -2        5.48        4.62      8.40 o 
  -6 -11  -2        5.48       11.88      7.22 o 
  -6 -11  -2        5.48       20.01      8.20 o 
   6  11   2        5.48       17.48      9.21 o 
   6  11   2        5.48       14.61      8.03 o 
   7  11   2        0.36        4.39      9.45 o 
   7  11   2        0.36        8.81      8.37 o 
  -7 -11  -2        0.36       -2.06      7.36 o 
  -7 -11  -2        0.36        5.33      8.77 o 
  -7 -11  -2        0.36       -5.13      6.48 o 
   8  11   2        0.45       14.85      9.08 o 
  -8 -11  -2        0.45        8.57      8.00 o 
  -8 -11  -2        0.45        2.77      7.22 o 
  -8 -11  -2        0.45        5.91      9.14 o 
   8  11   2        0.45       26.39     11.20 o 
   9  11   2       14.66       19.10     10.12 o 
  -9 -11  -2       14.66       13.06      9.01 o 
  -9 -11  -2       14.66        9.31      7.73 o 
  -9 -11  -2       14.66       13.40      8.44 o 
   9  11   2       14.66       23.62     11.47 o 
 -10 -11  -2        7.01        1.18      7.83 o 
  10  11   2        7.01       16.20     10.39 o 
 -10 -11  -2        7.01        2.09     10.19 o 
 -10 -11  -2        7.01       -0.20      7.66 o 
  10  11   2        7.01       21.12     10.80 o 
  -2  12   2        2.52       -2.33      9.08 o 
  -2  12   2        2.52        0.74      8.47 o 
  -2  12   2        2.52        4.12      7.93 o 
  -1  12   2        9.09       13.46      8.71 o 
  -1  12   2        9.09        6.72      8.33 o 
   0  12   2       26.50       44.27     11.14 o 
   1  12   2        1.43       -0.98      7.76 o 
  -1 -12  -2        1.43       -0.44      6.92 o 
   2  12   2       35.31       33.48     10.49 o 
   2  12   2       35.31       17.01     12.89 o 
  -2 -12  -2       35.31       49.98     10.80 o 
   3  12   2       11.66       23.35     12.25 o 
  -3 -12  -2       11.66       17.75      8.50 o 
   3  12   2       11.66       13.06      9.18 o 
  -4 -12  -2       69.03       60.81     12.01 o 
   4  12   2       69.03       87.87     15.05 o 
   4  12   2       69.03       69.55     12.11 o 
   5  12   2        3.84        5.97      9.41 o 
   5  12   2        3.84        6.68      7.93 o 
  -5 -12  -2        3.84        6.99      8.67 o 
   6  12   2       50.13       49.84     11.68 o 
   6  12   2       50.13       48.59     10.16 o 
  -6 -12  -2       50.13       56.62     12.01 o 
   6  12   2       50.13       45.86     12.69 o 
  -7 -12  -2       64.37       44.78     11.91 o 
  -7 -12  -2       64.37       51.93     11.51 o 
   7  12   2       64.37       63.31     12.76 o 
   7  12   2       64.37       71.57     14.17 o 
   8  12   2        3.39       17.61     10.60 o 
  -8 -12  -2        3.39       -6.72      8.47 o 
  -8 -12  -2        3.39       -4.39      7.39 o 
  -8 -12  -2        3.39        0.40      7.26 o 
   8  12   2        3.39        3.41      8.91 o 
   9  12   2       28.25       27.10     11.88 o 
  -9 -12  -2       28.25       29.05     11.78 o 
  -9 -12  -2       28.25       30.10     10.12 o 
   9  12   2       28.25        8.10     10.06 o 
  -9 -12  -2       28.25       29.56     10.06 o 
  -1  13   2        3.49        8.00      9.52 o 
   0  13   2        0.86        2.60      9.38 o 
   1  13   2        4.77       12.76     10.02 o 
  -2 -13  -2       49.13       51.39     11.17 o 
   2  13   2       49.13       41.03     11.74 o 
   2  13   2       49.13       45.22     16.00 o 
  -3 -13  -2        8.76        7.96      9.21 o 
   3  13   2        8.76       -0.88      7.73 o 
   3  13   2        8.76       -4.35     11.84 o 
  -4 -13  -2       22.07        7.49      9.28 o 
   4  13   2       22.07       20.52     10.09 o 
   4  13   2       22.07       19.94     12.69 o 
  -5 -13  -2       18.27       14.81      9.75 o 
   5  13   2       18.27       35.30     12.59 o 
   5  13   2       18.27       22.24     10.06 o 
   6  13   2        0.06       -1.96     10.36 o 
  -6 -13  -2        0.06       -7.66      8.10 o 
   6  13   2        0.06       -7.26      7.26 o 
   6  13   2        0.06        7.05      8.94 o 
  -7 -13  -2        2.32       -7.32      8.37 o 
   7  13   2        2.32        9.35      9.48 o 
   7  13   2        2.32        9.55     10.22 o 
  -8 -13  -2        3.31       32.19     12.28 o 
   8  13   2        3.31       14.04     11.57 o 
   8  13   2        3.31        9.28     10.06 o 
  -2 -14  -2       30.07       33.14     11.78 o 
   2  14   2       30.07       23.12     16.23 o 
   2  14   2       30.07       51.90     13.70 o 
   3  14   2       22.57       11.03     13.87 o 
   3  14   2       22.57       14.85     11.64 o 
  -3 -14  -2       22.57       48.46     12.45 o 
   4  14   2       45.13       70.05     14.14 o 
   4  14   2       45.13       99.38     17.82 o 
  -4 -14  -2       45.13       55.68     12.89 o 
  -5 -14  -2       11.80        6.04      9.95 o 
   5  14   2       11.80       18.19      9.99 o 
   5  14   2       11.80       17.04     12.35 o 
   6  14   2       36.91       64.89     16.27 o 
  -6 -14  -2       36.91       52.27     13.43 o 
   5  14  -3        0.19       -8.23      8.81 o 
  -5 -14   3        0.19       -1.99      9.58 o 
   5  14  -3        0.19        6.41     10.56 o 
   4  14  -3       17.45       44.58     13.77 o 
   4  14  -3       17.45       26.69     11.98 o 
  -4 -14   3       17.45       28.41     11.64 o 
   3  14  -3        5.17       11.30     10.97 o 
  -3 -14   3        5.17       11.00     10.06 o 
   3  14  -3        5.17       10.63     10.83 o 
   2  14  -3        3.27       19.67     11.71 o 
   2  14  -3        3.27       12.49     12.65 o 
  -2 -14   3        3.27       12.79      9.72 o 
  -7 -13   3        0.01       -8.94      8.94 o 
   7  13  -3        0.01       -0.84      9.55 o 
   7  13  -3        0.01       18.36     11.20 o 
  -6 -13   3        0.25       -3.24      8.71 o 
   6  13  -3        0.25       10.06      9.52 o 
  -5 -13   3       63.78       52.41     12.72 o 
   5  13  -3       63.78       61.72     14.07 o 
   5  13  -3       63.78      106.30     14.14 o 
  -4 -13   3        1.22       13.50      9.11 o 
   4  13  -3        1.22       -0.94      8.50 o 
   4  13  -3        1.22       15.83     10.73 o 
   3  13  -3      181.23      205.96     22.00 o 
  -3 -13   3      181.23      219.90     20.72 o 
   3  13  -3      181.23      185.04     20.08 o 
   2  13  -3        4.94       15.66     11.78 o 
   2  13  -3        4.94        4.52      8.67 o 
  -2 -13   3        4.94       17.01      9.52 o 
   1  13  -3       36.55       43.80     12.28 o 
  -1 -13   3       36.55       36.48     10.36 o 
   1  13  -3       36.55       53.76     14.81 o 
   0  13  -3        8.14       -5.53     12.22 o 
   0  13  -3        8.14       17.88     10.49 o 
  -1  13  -3        4.58        4.05      9.41 o 
  -1  13  -3        4.58      -13.36     13.36 o 
  -9 -12   3       42.77       35.84     11.10 o 
  -9 -12   3       42.77       59.76     12.49 o 
   9  12  -3       42.77       24.09     12.59 o 
  -9 -12   3       42.77       55.51     12.76 o 
   8  12  -3       99.75      115.28     17.78 o 
   8  12  -3       99.75      138.19     19.64 o 
  -8 -12   3       99.75      163.63     17.75 o 
  -8 -12   3       99.75      123.61     15.96 o 
  -7 -12   3       84.42       90.17     13.70 o 
   7  12  -3       84.42       96.85     16.06 o 
   7  12  -3       84.42      107.82     16.81 o 
  -7 -12   3       84.42      117.87     15.25 o 
  -6 -12   3        2.54        8.98      9.48 o 
   6  12  -3        2.54       21.73     10.60 o 
   6  12  -3        2.54        3.41      7.83 o 
   5  12  -3       20.05       26.12     10.56 o 
   5  12  -3       20.05       13.53      8.94 o 
  -5 -12   3       20.05       37.59     10.80 o 
   4  12  -3        3.21       -0.78      7.36 o 
  -4 -12   3        3.21       -1.86      8.10 o 
   4  12  -3        3.21       14.27      9.82 o 
  -3 -12   3        0.03       -7.02      7.02 o 
   3  12  -3        0.03       -2.16      8.33 o 
   3  12  -3        0.03        3.37      8.03 o 
   2  12  -3       10.09       12.28     10.87 o 
   2  12  -3       10.09       17.61      9.38 o 
  -2 -12   3       10.09       17.88      8.87 o 
  -1 -12   3        0.87        6.31      7.69 o 
   1  12  -3        0.87        0.54     10.02 o 
   1  12  -3        0.87       17.31      9.35 o 
   0  12  -3        0.07       -2.77     11.78 o 
   0  12  -3        0.07        0.30      8.17 o 
   0 -12   3        0.07       -5.87      5.87 o 
  -1  12  -3       15.77       -2.97      8.27 o 
  -1  12  -3       15.77      -12.86     12.86 o 
  -1  12  -3       15.77       16.50      9.55 o 
  -2  12  -3       15.14       13.43      9.92 o 
  -2  12  -3       15.14       15.52      9.92 o 
  -3  12  -3        2.28       -7.36      7.36 o 
  -3  12  -3        2.28       -8.17      8.17 o 
  -3  12  -3        2.28       10.83     10.49 o 
   9  11  -3       11.67        5.40     10.22 o 
  -9 -11   3       11.67       10.76      8.27 o 
   9  11  -3       11.67       -4.15      9.18 o 
  -9 -11   3       11.67        6.55      8.23 o 
  -9 -11   3       11.67        0.13      8.77 o 
  -8 -11   3       18.91       13.67      8.57 o 
   8  11  -3       18.91       20.79     11.20 o 
   8  11  -3       18.91       18.26     10.80 o 
  -8 -11   3       18.91       28.38      9.31 o 
  -8 -11   3       18.91       20.08      9.28 o 
  -7 -11   3        0.78       -5.74      5.74 o 
   7  11  -3        0.78        9.08      9.68 o 
   7  11  -3        0.78       -2.53      6.99 o 
  -7 -11   3        0.78       -1.62      5.80 o 
  -7 -11   3        0.78        2.16      7.73 o 
   6  11  -3       61.75       75.52     11.61 o 
  -6 -11   3       61.75       65.40     11.14 o 
   6  11  -3       61.75       71.47     13.33 o 
  -6 -11   3       61.75       79.30     12.08 o 
  -6 -11   3       61.75       67.52     11.03 o 
  -5 -11   3       12.05        4.35      5.70 o 
   5  11  -3       12.05        8.10      8.30 o 
   5  11  -3       12.05       15.19      7.63 o 
  -5 -11   3       12.05        7.63      7.80 o 
   4  11  -3       11.42       21.26      7.76 o 
  -4 -11   3       11.42       26.05      9.04 o 
   4  11  -3       11.42       12.49      9.21 o 
   3  11  -3      266.68      264.05     21.16 o 
  -3 -11   3      266.68      268.84     21.36 o 
   3  11  -3      266.68      232.66     21.67 o 
   2  11  -3      155.36      174.07     16.94 o 
   2  11  -3      155.36      165.26     18.32 o 
  -2 -11   3      155.36      164.15     16.60 o 
   1  11  -3       79.50       70.66     12.15 o 
   1  11  -3       79.50       73.67     11.34 o 
   1  11  -3       79.50       74.88     14.78 o 
  -1 -11   3       79.50       87.81     12.38 o 
   0 -11   3       83.06       60.27     11.20 o 
   0  11  -3       83.06       71.47     11.91 o 
   0  11  -3       83.06       76.81     14.75 o 
   0  11  -3       83.06       84.33     12.25 o 
   0  11  -3       83.06       61.89     11.30 o 
  -1  11  -3        4.60        4.12      7.76 o 
  -1  11  -3        4.60        6.41      7.93 o 
  -1  11  -3        4.60       17.11      7.96 o 
  -2  11  -3        1.37       -4.99      6.45 o 
  -2  11  -3        1.37       -6.78      6.88 o 
  -2  11  -3        1.37        1.08      8.17 o 
  -3  11  -3        0.00        5.97      8.64 o 
  -3  11  -3        0.00       -7.26      7.26 o 
  -3  11  -3        0.00       -1.42      7.63 o 
  -4  11  -3        0.21       10.60      8.20 o 
  -4  11  -3        0.21       -0.88      8.67 o 
  -4  11  -3        0.21        1.92      7.90 o 
  10  10  -3        2.81        7.15     10.80 o 
 -10 -10   3        2.81       -0.84      7.02 o 
 -10 -10   3        2.81        4.15      7.12 o 
 -10 -10   3        2.81       10.36      8.67 o 
  10  10  -3        2.81       -0.34      9.45 o 
  -9 -10   3       97.81       99.62     13.60 o 
   9  10  -3       97.81      120.74     16.87 o 
   9  10  -3       97.81      104.38     16.50 o 
  -9 -10   3       97.81      105.46     13.23 o 
  -9 -10   3       97.81       82.71     12.62 o 
  -8 -10   3        1.45        1.86      7.09 o 
   8  10  -3        1.45        2.63      8.87 o 
   8  10  -3        1.45       15.62     10.12 o 
  -8 -10   3        1.45       20.04      8.74 o 
  -8 -10   3        1.45       17.48      7.86 o 
   7  10  -3      347.55      319.11     27.14 o 
  -7 -10   3      347.55      332.20     24.23 o 
   7  10  -3      347.55      340.98     26.56 o 
  -7 -10   3      347.55      352.08     24.30 o 
  -7 -10   3      347.55      320.22     23.69 o 
   6  10  -3       33.18       52.41      9.25 o 
  -6 -10   3       33.18       29.29      8.34 o 
  -6 -10   3       33.18       39.92      9.21 o 
   6  10  -3       33.18       30.81      9.58 o 
  -6 -10   3       33.18       25.17      8.17 o 
  -5 -10   3       30.54       37.05      7.83 o 
   5  10  -3       30.54       39.11      8.47 o 
   5  10  -3       30.54       44.75     10.93 o 
  -5 -10   3       30.54       22.31      8.27 o 
  -5 -10   3       30.54       41.51      8.20 o 
  -4 -10   3       61.40       53.01      9.04 o 
   4  10  -3       61.40       56.56     12.01 o 
   4  10  -3       61.40       52.17      9.62 o 
  -4 -10   3       61.40       51.12      8.64 o 
  -4 -10   3       61.40       47.78     10.16 o 
  -3 -10   3      160.11      190.10     16.37 o 
  -3 -10   3      160.11      118.32     13.16 o 
   3  10  -3      160.11      174.61     15.49 o 
   3  10  -3      160.11      149.84     16.91 o 
  -3 -10   3      160.11      135.19     13.13 o 
  -2 -10   3      162.92      201.37     16.94 o 
   2  10  -3      162.92      134.42     14.04 o 
   2  10  -3      162.92      151.15     17.99 o 
   2  10  -3      162.92      223.10     17.08 o 
   2  10  -3      162.92      216.93     16.37 o 
   1  10  -3       60.53       80.92     11.47 o 
   1  10  -3       60.53       68.30      9.89 o 
   1  10  -3       60.53       65.13      9.99 o 
   1  10  -3       60.53       66.75     13.26 o 
  -1 -10   3       60.53       76.10     10.49 o 
   0  10  -3       51.46       61.38     13.13 o 
   0 -10   3       51.46       61.65     10.70 o 
   0  10  -3       51.46       60.54      9.72 o 
   0  10  -3       51.46       65.43     10.49 o 
   0  10  -3       51.46       87.87     11.95 o 
  -1  10  -3        0.59       -6.34      6.34 o 
  -1  10  -3        0.59        4.39      7.12 o 
   1 -10   3        0.59        4.18      6.31 o 
  -1  10  -3        0.59        4.15      6.01 o 
  -2  10  -3        0.00       -5.40      7.12 o 
  -2  10  -3        0.00       -7.02      7.02 o 
  -2  10  -3        0.00       -2.43      6.75 o 
  -3  10  -3       14.75        7.02      8.40 o 
  -3  10  -3       14.75        0.51      8.03 o 
  -3  10  -3       14.75       19.71      8.50 o 
  -4  10  -3        0.06       -6.38      6.38 o 
  -4  10  -3        0.06       -1.25      6.99 o 
  -4  10  -3        0.06       -7.15      7.29 o 
  -5  10  -3        5.30        3.61      8.54 o 
  -5  10  -3        5.30       -7.96      7.96 o 
  -5  10  -3        5.30       -4.45      7.83 o 
 -11  -9   3        0.01        5.84      7.53 o 
  11   9  -3        0.01        3.81     10.80 o 
 -11  -9   3        0.01        4.29      7.93 o 
 -10  -9   3       11.74       26.12      9.18 o 
 -10  -9   3       11.74       11.24      7.69 o 
 -10  -9   3       11.74       18.80      8.47 o 
  10   9  -3       11.74       17.14     10.97 o 
  10   9  -3       11.74       15.12     10.26 o 
  -9  -9   3       43.76       42.52      9.65 o 
   9   9  -3       43.76       47.48     12.82 o 
  -9  -9   3       43.76       43.06      9.79 o 
   9   9  -3       43.76       62.36     13.60 o 
  -9  -9   3       43.76       35.94      9.01 o 
  -8  -9   3        1.04       10.97      7.96 o 
  -8  -9   3        1.04       -5.33      5.40 o 
  -8  -9   3        1.04       -5.10      6.41 o 
   8   9  -3        1.04       -2.60      7.59 o 
   8   9  -3        1.04       21.16      9.85 o 
   7   9  -3        5.88       12.72      8.54 o 
  -7  -9   3        5.88        4.59      5.91 o 
  -7  -9   3        5.88        0.34      6.85 o 
  -7  -9   3        5.88       -2.46      5.70 o 
   7   9  -3        5.88        4.93      7.83 o 
  -6  -9   3       11.08       16.03      6.51 o 
   6   9  -3       11.08        9.18      7.59 o 
   6   9  -3       11.08       14.68      8.10 o 
  -6  -9   3       11.08       15.29      6.24 o 
   6   9  -3       11.08       17.48      6.75 o 
  -6  -9   3       11.08       21.70      7.42 o 
  -5  -9   3        0.18        3.24      4.52 o 
  -5  -9   3        0.18       -2.02      4.79 o 
  -5  -9   3        0.18        1.11      6.14 o 
   5   9  -3        0.18       -2.09      5.20 o 
   5   9  -3        0.18       -2.46      6.04 o 
   4   9  -3      316.57      269.50     19.31 o 
  -4  -9   3      316.57      282.49     19.14 o 
  -4  -9   3      316.57      266.49     18.83 o 
  -4  -9   3      316.57      248.37     19.54 o 
   4   9  -3      316.57      257.48     20.96 o 
   3   9  -3      228.55      231.21     19.88 o 
  -3  -9   3      228.55      228.51     17.01 o 
  -3  -9   3      228.55      197.36     16.13 o 
   3   9  -3      228.55      220.85     17.41 o 
  -3  -9   3      228.55      213.33     17.79 o 
   3   9  -3      228.55      221.09     16.33 o 
   3   9  -3      228.55      239.58     16.64 o 
  -2  -9   3        9.72       16.30      6.99 o 
   2   9  -3        9.72       14.34      5.57 o 
  -2  -9   3        9.72       10.43      5.13 o 
  -2  -9   3        9.72       15.35      5.37 o 
   2   9  -3        9.72        7.49      9.01 o 
   2   9  -3        9.72        9.35      6.78 o 
   2   9  -3        9.72       13.16      6.11 o 
  -1  -9   3      122.32       95.40     10.36 o 
   1   9  -3      122.32      117.68     11.54 o 
   1   9  -3      122.32      118.89     15.29 o 
   1   9  -3      122.32       97.90     11.31 o 
  -1  -9   3      122.32      111.03     12.42 o 
   1   9  -3      122.32      100.84     11.81 o 
   0   9  -3      165.44      240.59     17.75 o 
   0  -9   3      165.44      223.24     17.92 o 
   0   9  -3      165.44      253.82     18.05 o 
   0   9  -3      165.44      235.15     17.82 o 
  -1   9  -3        1.88        4.15      6.48 o 
  -1   9  -3        1.88        3.41      6.18 o 
  -1   9  -3        1.88       -4.89      4.89 o 
   1  -9   3        1.88       -3.31      5.87 o 
  -2   9  -3        1.44       -5.40      5.57 o 
  -2   9  -3        1.44       -5.97      5.97 o 
  -2   9  -3        1.44        2.26      6.51 o 
   2  -9   3        1.44        0.74      6.11 o 
  -3   9  -3        5.72       12.86      6.72 o 
  -3   9  -3        5.72        9.01      7.05 o 
  -3   9  -3        5.72        0.54      6.48 o 
  -4   9  -3       93.00       83.69     11.34 o 
  -4   9  -3       93.00      104.68     12.38 o 
  -4   9  -3       93.00       70.36     11.30 o 
  -5   9  -3        6.74        5.47      8.20 o 
  -5   9  -3        6.74        9.21      7.05 o 
  -5   9  -3        6.74       14.44      7.46 o 
  -6   9  -3        9.63       11.61      7.66 o 
  -6   9  -3        9.63       12.49      7.76 o 
  -6   9  -3        9.63       21.23      8.94 o 
 -11  -8   3       54.07       51.19     10.02 o 
 -11  -8   3       54.07       63.68     10.33 o 
 -11  -8   3       54.07       50.62      9.35 o 
  11   8  -3       54.07       49.71     14.11 o 
  10   8  -3        9.51       11.10     10.39 o 
 -10  -8   3        9.51        7.96      6.48 o 
  10   8  -3        9.51       17.88     10.60 o 
 -10  -8   3        9.51       10.36      7.29 o 
 -10  -8   3        9.51       14.07      7.36 o 
   9   8  -3      101.70       83.25     14.81 o 
  -9  -8   3      101.70      104.21     11.61 o 
  -9  -8   3      101.70       82.44     11.17 o 
  -9  -8   3      101.70      104.61     11.84 o 
   9   8  -3      101.70      105.15     14.88 o 
  -8  -8   3      364.54      369.16     23.86 o 
   8   8  -3      364.54      351.92     27.20 o 
  -8  -8   3      364.54      357.01     23.79 o 
   8   8  -3      364.54      394.64     29.03 o 
  -8  -8   3      364.54      322.18     23.25 o 
   7   8  -3      104.51      111.30     14.24 o 
  -7  -8   3      104.51       85.31     10.56 o 
   7   8  -3      104.51       87.98     12.99 o 
  -7  -8   3      104.51      101.98     11.44 o 
  -7  -8   3      104.51      100.16     10.83 o 
   6   8  -3      620.65      625.30     32.88 o 
   6   8  -3      620.65      591.91     37.50 o 
   6   8  -3      620.65      555.35     38.92 o 
  -6  -8   3      620.65      556.33     33.62 o 
  -6  -8   3      620.65      591.27     33.86 o 
  -6  -8   3      620.65      639.88     34.23 o 
  -5  -8   3      245.70      271.55     18.16 o 
   5   8  -3      245.70      222.54     17.41 o 
   5   8  -3      245.70      243.54     19.88 o 
  -5  -8   3      245.70      240.94     17.72 o 
  -5  -8   3      245.70      260.85     18.66 o 
  -4  -8   3       77.74       74.85      9.11 o 
  -4  -8   3       77.74       78.29      9.42 o 
   4   8  -3       77.74       66.82      8.84 o 
  -4  -8   3       77.74       76.64      9.18 o 
   4   8  -3       77.74       75.52      8.54 o 
  -4  -8   3       77.74       76.67      9.75 o 
   4   8  -3       77.74       66.72      8.23 o 
   4   8  -3       77.74       79.07     11.20 o 
   3   8  -3      164.49      167.63     13.03 o 
   3   8  -3      164.49      158.65     16.10 o 
  -3  -8   3      164.49      153.38     13.20 o 
  -3  -8   3      164.49      167.59     13.30 o 
   3   8  -3      164.49      132.12     12.18 o 
  -3  -8   3      164.49      181.26     13.97 o 
   3   8  -3      164.49      209.85     15.02 o 
  -3  -8   3      164.49      184.87     14.07 o 
  -3  -8   3      164.49      153.01     13.74 o 
  -2  -8   3      366.39      329.49     21.53 o 
  -2  -8   3      366.39      342.65     20.79 o 
   2   8  -3      366.39      332.73     23.80 o 
   2   8  -3      366.39      343.16     20.59 o 
  -2  -8   3      366.39      306.91     20.29 o 
   2   8  -3      366.39      332.22     21.26 o 
   2   8  -3      366.39      319.94     20.56 o 
   1   8  -3       79.91      121.86     10.50 o 
   1   8  -3       79.91       99.52     10.53 o 
   1   8  -3       79.91       89.46      9.85 o 
  -1  -8   3       79.91       97.26      9.28 o 
  -1  -8   3       79.91       98.94      9.35 o 
   1   8  -3       79.91       96.58     12.45 o 
  -1  -8   3       79.91       94.49     10.56 o 
   0  -8   3      151.10      154.36     11.71 o 
   0   8  -3      151.10      139.82     12.86 o 
   0  -8   3      151.10      150.62     11.85 o 
   0   8  -3      151.10      154.53     12.76 o 
   0   8  -3      151.10      161.48     13.23 o 
   0   8  -3      151.10      170.16     12.99 o 
   0  -8   3      151.10      147.65     13.47 o 
  -1   8  -3        0.07        6.41      5.16 o 
   1  -8   3        0.07       -1.62      5.26 o 
  -1   8  -3        0.07       -2.09      5.37 o 
  -1   8  -3        0.07       -0.03      4.96 o 
  -2   8  -3       31.60       40.49      7.90 o 
  -2   8  -3       31.60       32.02      7.83 o 
   2  -8   3       31.60       18.36      6.34 o 
  -2   8  -3       31.60       11.71      7.32 o 
  -3   8  -3       66.68       59.09      9.15 o 
  -3   8  -3       66.68       58.79      9.72 o 
  -3   8  -3       66.68       60.40      9.48 o 
  -4   8  -3      252.46      244.91     18.02 o 
  -4   8  -3      252.46      240.29     17.89 o 
  -4   8  -3      252.46      239.99     18.33 o 
  -5   8  -3       11.13       15.32      7.05 o 
  -5   8  -3       11.13       15.02      7.66 o 
  -5   8  -3       11.13        6.21      6.31 o 
  -6   8  -3        5.59        7.46      6.28 o 
  -6   8  -3        5.59        6.88      6.55 o 
  -6   8  -3        5.59        3.07      7.12 o 
  -7   8  -3        0.52       -5.74      7.15 o 
  -7   8  -3        0.52       -1.45      6.14 o 
  -7   8  -3        0.52       -4.15      6.34 o 
 -11  -7   3        0.17        1.82      6.07 o 
 -11  -7   3        0.17       -5.16      5.67 o 
  11   7  -3        0.17        5.53     10.53 o 
 -11  -7   3        0.17       -4.05      5.23 o 
  10   7  -3       23.70       48.19     12.92 o 
 -10  -7   3       23.70       22.24      7.42 o 
 -10  -7   3       23.70       25.48      7.66 o 
 -10  -7   3       23.70       35.43      7.90 o 
  -9  -7   3       26.47       28.85      7.09 o 
  -9  -7   3       26.47       34.72      7.53 o 
   9   7  -3       26.47       39.75     11.37 o 
  -9  -7   3       26.47       47.85      8.00 o 
   9   7  -3       26.47       25.95      9.45 o 
  -8  -7   3        6.60       -2.19      5.50 o 
   8   7  -3        6.60        5.91      6.75 o 
   8   7  -3        6.60        5.70      7.86 o 
  -8  -7   3        6.60        3.88      5.06 o 
  -8  -7   3        6.60        4.79      5.10 o 
  -7  -7   3      132.13      117.64     12.15 o 
   7   7  -3      132.13      129.79     15.19 o 
  -7  -7   3      132.13      131.71     12.25 o 
   7   7  -3      132.13      149.74     15.22 o 
  -7  -7   3      132.13      136.57     12.39 o 
  -7  -7   3      132.13      132.46     12.08 o 
  -6  -7   3      441.09      445.88     24.91 o 
   6   7  -3      441.09      427.38     28.08 o 
  -6  -7   3      441.09      421.04     24.94 o 
  -6  -7   3      441.09      422.66     24.44 o 
   6   7  -3      441.09      406.59     23.53 o 
  -6  -7   3      441.09      397.31     24.71 o 
  -6  -7   3      441.09      422.62     24.71 o 
   6   7  -3      441.09      356.77     28.66 o 
   5   7  -3      421.89      401.26     26.73 o 
  -5  -7   3      421.89      432.82     24.17 o 
  -5  -7   3      421.89      390.43     23.76 o 
  -5  -7   3      421.89      405.28     23.90 o 
   5   7  -3      421.89      389.24     23.22 o 
  -5  -7   3      421.89      402.65     23.86 o 
  -5  -7   3      421.89      379.09     24.13 o 
  -4  -7   3     2421.08     2458.06    120.53 o 
   4   7  -3     2421.08     2490.27    119.01 o 
   4   7  -3     2421.08     2666.63    119.58 o 
  -4  -7   3     2421.08     2348.32    120.09 o 
  -4  -7   3     2421.08     2678.06    120.32 o 
   4   7  -3     2421.08     2401.25    130.16 o 
   4   7  -3     2421.08     2549.32    120.12 o 
  -4  -7   3     2421.08     2168.57    119.48 o 
  -4  -7   3     2421.08     2752.38    120.86 o 
  -3  -7   3     2313.70     2228.30    107.48 o 
  -3  -7   3     2313.70     2245.30    107.11 o 
   3   7  -3     2313.70     2143.97    107.01 o 
   3   7  -3     2313.70     2142.38    115.83 o 
  -3  -7   3     2313.70     2194.02    107.11 o 
  -3  -7   3     2313.70     2356.19    107.21 o 
  -2  -7   3      304.79      302.25     18.33 o 
   2   7  -3      304.79      291.24     20.99 o 
   2   7  -3      304.79      281.76     17.96 o 
   2   7  -3      304.79      287.60     18.63 o 
   2   7  -3      304.79      298.54     18.29 o 
  -2  -7   3      304.79      278.89     18.36 o 
  -2  -7   3      304.79      299.18     18.26 o 
  -1  -7   3      435.59      372.25     22.31 o 
  -1  -7   3      435.59      394.12     23.29 o 
  -1  -7   3      435.59      377.75     22.35 o 
   1   7  -3      435.59      391.15     23.12 o 
   1   7  -3      435.59      388.59     22.78 o 
   1   7  -3      435.59      378.70     25.28 o 
   1   7  -3      435.59      409.62     23.05 o 
   1   7  -3      435.59      402.36     22.99 o 
   0  -7   3     1505.06     1528.05     75.29 o 
   0   7  -3     1505.06     1432.46     74.96 o 
   0   7  -3     1505.06     1638.11     75.63 o 
   0  -7   3     1505.06     1512.82     74.38 o 
   0   7  -3     1505.06     1478.83     75.02 o 
   0   7  -3     1505.06     1489.31     75.46 o 
   0   7  -3     1505.06     1595.98     75.33 o 
  -1   7  -3      294.68      266.80     18.33 o 
   1  -7   3      294.68      271.16     17.21 o 
  -1   7  -3      294.68      283.37     18.29 o 
  -1   7  -3      294.68      283.81     19.00 o 
  -1   7  -3      294.68      306.53     18.77 o 
  -1   7  -3      294.68      289.21     18.66 o 
   1  -7   3      294.68      284.49     18.93 o 
   1  -7   3      294.68      299.95     17.38 o 
  -2   7  -3      841.61      836.72     45.14 o 
  -2   7  -3      841.61      899.69     45.44 o 
  -2   7  -3      841.61      859.75     45.11 o 
  -2   7  -3      841.61      840.13     44.97 o 
  -2   7  -3      841.61      854.99     45.11 o 
   2  -7   3      841.61      865.49     44.53 o 
  -3   7  -3       55.53       61.32      8.61 o 
   3  -7   3       55.53       73.06      8.23 o 
  -3   7  -3       55.53       49.44      9.21 o 
  -3   7  -3       55.53       62.53      9.31 o 
  -3   7  -3       55.53       52.51      9.01 o 
  -3   7  -3       55.53       63.98      8.91 o 
  -4   7  -3       32.65       34.15      7.80 o 
  -4   7  -3       32.65       33.21      6.92 o 
  -4   7  -3       32.65       21.97      7.09 o 
  -4   7  -3       32.65       33.34      7.05 o 
  -5   7  -3        4.85       -1.35      5.91 o 
  -5   7  -3        4.85        9.08      6.24 o 
  -5   7  -3        4.85        9.01      5.26 o 
  -6   7  -3        0.02       -0.20      5.23 o 
  -6   7  -3        0.02       -4.93      4.93 o 
  -6   7  -3        0.02       -5.57      5.57 o 
  -7   7  -3       21.05       20.79      7.49 o 
  -7   7  -3       21.05       15.15      6.34 o 
  -7   7  -3       21.05       11.61      6.58 o 
  -8   7  -3        3.49       -4.72      5.30 o 
  -8   7  -3        3.49        6.28      7.26 o 
  -8   7  -3        3.49       -2.70      5.23 o 
 -11  -6   3       95.53       90.95     10.66 o 
  11   6  -3       95.53       99.35     17.41 o 
 -11  -6   3       95.53       93.37     10.46 o 
 -11  -6   3       95.53       77.72      9.38 o 
 -10  -6   3       29.10       29.02      6.95 o 
 -10  -6   3       29.10       30.40      7.19 o 
 -10  -6   3       29.10       27.16      6.61 o 
  10   6  -3       29.10       23.93     11.61 o 
   9   6  -3        5.70        6.04      8.67 o 
  -9  -6   3        5.70        4.15      4.72 o 
  -9  -6   3        5.70        1.05      5.20 o 
  -9  -6   3        5.70        9.04      5.10 o 
  -9  -6   3        5.70        0.27      5.43 o 
  -8  -6   3        9.58        6.11      5.03 o 
  -8  -6   3        9.58        7.19      4.83 o 
   8   6  -3        9.58       14.92      8.27 o 
  -8  -6   3        9.58        9.14      5.50 o 
  -8  -6   3        9.58        5.53      4.35 o 
  -8  -6   3        9.58        2.63      4.22 o 
   8   6  -3        9.58       18.46      7.76 o 
   7   6  -3      101.95      100.53     13.53 o 
  -7  -6   3      101.95      117.47     10.66 o 
  -7  -6   3      101.95       98.67     10.02 o 
  -7  -6   3      101.95       94.66      9.85 o 
  -7  -6   3      101.95      106.30     10.36 o 
   7   6  -3      101.95      124.49     13.70 o 
  -7  -6   3      101.95       91.59      9.58 o 
  -6  -6   3      126.06      135.02     11.20 o 
  -6  -6   3      126.06      143.76     11.24 o 
  -6  -6   3      126.06      114.47     10.87 o 
   6   6  -3      126.06      133.71     14.38 o 
  -6  -6   3      126.06      124.02     11.04 o 
   6   6  -3      126.06      145.32     10.53 o 
   6   6  -3      126.06      131.31     13.13 o 
  -6  -6   3      126.06      121.49     11.64 o 
  -5  -6   3       30.33       28.45      6.11 o 
   5   6  -3       30.33       40.46      6.01 o 
  -5  -6   3       30.33       39.79      6.24 o 
  -5  -6   3       30.33       24.80      5.67 o 
  -5  -6   3       30.33       29.80      5.60 o 
   5   6  -3       30.33       35.60      7.96 o 
  -5  -6   3       30.33       41.27      6.07 o 
   4   6  -3     1326.84     1467.38     68.80 o 
   4   6  -3     1326.84     1464.61     69.04 o 
  -4  -6   3     1326.84     1354.13     69.85 o 
  -4  -6   3     1326.84     1350.82     69.65 o 
   4   6  -3     1326.84     1343.22     75.86 o 
  -4  -6   3     1326.84     1472.28     69.78 o 
  -4  -6   3     1326.84     1372.77     69.89 o 
  -4  -6   3     1326.84     1517.78     70.16 o 
   4   6  -3     1326.84     1441.14     69.68 o 
  -3  -6   3      163.28      156.49     11.34 o 
  -3  -6   3      163.28      138.40     10.70 o 
   3   6  -3      163.28      135.54     10.56 o 
  -3  -6   3      163.28      133.31     10.70 o 
  -3  -6   3      163.28      136.78     10.66 o 
  -3  -6   3      163.28      135.30     11.44 o 
   3   6  -3      163.28      143.47     10.39 o 
   3   6  -3      163.28      146.06     12.42 o 
  -2  -6   3      646.82      665.18     33.69 o 
  -2  -6   3      646.82      683.15     33.96 o 
  -2  -6   3      646.82      620.28     33.53 o 
   2   6  -3      646.82      592.19     33.46 o 
   2   6  -3      646.82      635.51     33.39 o 
   2   6  -3      646.82      634.60     33.32 o 
  -2  -6   3      646.82      640.10     33.96 o 
   2   6  -3      646.82      645.03     36.83 o 
  -1  -6   3        8.98        9.31      3.37 o 
   1   6  -3        8.98       24.40      4.45 o 
   1   6  -3        8.98       29.02      4.72 o 
   1   6  -3        8.98       23.08      4.93 o 
  -1  -6   3        8.98       25.61      5.13 o 
  -1  -6   3        8.98       15.39      3.68 o 
   1   6  -3        8.98       27.27      6.92 o 
   1   6  -3        8.98       22.54      4.25 o 
   0   6  -3       29.83       25.38      5.16 o 
   0   6  -3       29.83       29.80      5.03 o 
   0   6  -3       29.83       25.75      4.86 o 
   0  -6   3       29.83       23.99      5.06 o 
   0   6  -3       29.83       28.62      4.89 o 
   0  -6   3       29.83       20.11      3.81 o 
   0   6  -3       29.83       34.12      5.26 o 
  -1   6  -3        0.41        4.18      4.15 o 
  -1   6  -3        0.41        2.97      3.51 o 
  -1   6  -3        0.41        0.98      3.75 o 
   1  -6   3        0.41        0.24      2.63 o 
  -1   6  -3        0.41        1.79      3.81 o 
   1  -6   3        0.41       -0.91      3.95 o 
  -1   6  -3        0.41        2.23      3.88 o 
   1  -6   3        0.41       -2.16      2.67 o 
  -2   6  -3      613.77      673.62     35.78 o 
   2  -6   3      613.77      683.38     35.38 o 
  -2   6  -3      613.77      709.91     36.22 o 
  -2   6  -3      613.77      677.98     35.92 o 
  -2   6  -3      613.77      689.56     35.95 o 
  -2   6  -3      613.77      653.87     35.78 o 
   3  -6   3      348.36      353.15     20.52 o 
  -3   6  -3      348.36      347.81     21.26 o 
  -3   6  -3      348.36      371.71     21.23 o 
  -3   6  -3      348.36      329.52     21.03 o 
  -3   6  -3      348.36      366.31     21.23 o 
  -3   6  -3      348.36      337.42     21.16 o 
  -4   6  -3      874.11      813.28     43.65 o 
  -4   6  -3      874.11      829.12     43.96 o 
  -4   6  -3      874.11      894.99     44.03 o 
  -4   6  -3      874.11      806.33     43.72 o 
  -4   6  -3      874.11      867.17     43.79 o 
  -5   6  -3       66.29       65.03      8.54 o 
  -5   6  -3       66.29       69.04      8.67 o 
  -5   6  -3       66.29       67.96      8.94 o 
  -5   6  -3       66.29       55.68      7.86 o 
  -5   6  -3       66.29       60.47      8.23 o 
  -6   6  -3      180.02      151.93     13.26 o 
  -6   6  -3      180.02      167.42     13.80 o 
  -6   6  -3      180.02      163.30     13.57 o 
  -6   6  -3      180.02      162.46     14.01 o 
  -7   6  -3        7.19        1.59      5.16 o 
  -7   6  -3        7.19        6.65      4.99 o 
  -7   6  -3        7.19       10.53      6.14 o 
  -8   6  -3        0.25       -0.54      5.91 o 
  -8   6  -3        0.25       -4.05      5.10 o 
  -8   6  -3        0.25        3.04      5.40 o 
  -9   6  -3        1.57        6.65      6.07 o 
  -9   6  -3        1.57       -3.10      5.16 o 
 -11  -5   3       24.27       32.06      6.48 o 
  11   5  -3       24.27       48.36     14.07 o 
 -11  -5   3       24.27       36.17      6.92 o 
 -11  -5   3       24.27       29.32      6.68 o 
 -10  -5   3      143.52      128.37     11.27 o 
 -10  -5   3      143.52      150.41     12.12 o 
 -10  -5   3      143.52      145.58     11.95 o 
 -10  -5   3      143.52      134.38     11.78 o 
  10   5  -3      143.52      152.84     19.37 o 
 -10  -5   3      143.52      135.76     11.68 o 
  -9  -5   3       86.18       71.00      8.37 o 
  -9  -5   3       86.18       75.15      8.54 o 
   9   5  -3       86.18       80.38     14.07 o 
  -9  -5   3       86.18       84.13      8.77 o 
  -9  -5   3       86.18       76.50      8.40 o 
  -9  -5   3       86.18       84.97      8.71 o 
  -8  -5   3      222.47      219.91     14.82 o 
  -8  -5   3      222.47      208.13     14.78 o 
  -8  -5   3      222.47      215.28     14.78 o 
  -8  -5   3      222.47      201.92     14.14 o 
   8   5  -3      222.47      239.31     20.99 o 
  -8  -5   3      222.47      228.21     14.88 o 
  -7  -5   3      281.32      302.27     17.89 o 
  -7  -5   3      281.32      314.35     17.52 o 
   7   5  -3      281.32      273.51     20.69 o 
   7   5  -3      281.32      283.30     23.39 o 
  -7  -5   3      281.32      237.09     16.88 o 
  -7  -5   3      281.32      315.26     17.62 o 
  -7  -5   3      281.32      241.08     16.91 o 
  -6  -5   3       25.56       34.96      5.20 o 
   6   5  -3       25.56       31.65      8.20 o 
   6   5  -3       25.56       31.55      7.32 o 
  -6  -5   3       25.56       28.85      4.99 o 
  -6  -5   3       25.56       32.26      5.10 o 
  -6  -5   3       25.56       34.29      5.67 o 
  -6  -5   3       25.56       37.93      5.50 o 
  -5  -5   3       11.49        5.94      4.15 o 
   5   5  -3       11.49        7.80      5.43 o 
  -5  -5   3       11.49       12.62      3.81 o 
  -5  -5   3       11.49       -1.42      3.04 o 
   5   5  -3       11.49        6.78      3.44 o 
   5   5  -3       11.49        6.48      5.23 o 
  -5  -5   3       11.49        9.58      3.51 o 
  -5  -5   3       11.49        7.46      3.61 o 
   4   5  -3       35.56       56.96      5.50 o 
  -4  -5   3       35.56       30.03      5.03 o 
  -4  -5   3       35.56       32.02      5.03 o 
   4   5  -3       35.56       36.45      6.92 o 
  -4  -5   3       35.56       47.85      5.77 o 
  -4  -5   3       35.56       46.91      6.01 o 
   4   5  -3       35.56       44.17      5.50 o 
  -4  -5   3       35.56       45.89      5.53 o 
   3   5  -3     1030.61      897.50     44.31 o 
  -3  -5   3     1030.61      912.13     44.89 o 
  -3  -5   3     1030.61      892.78     44.99 o 
   3   5  -3     1030.61      890.45     48.94 o 
   3   5  -3     1030.61      922.36     44.48 o 
  -3  -5   3     1030.61      847.75     44.89 o 
  -3  -5   3     1030.61      902.13     44.95 o 
   3   5  -3     1030.61      885.01     44.85 o 
  -3  -5   3     1030.61      913.18     44.95 o 
  -2  -5   3      382.48      466.38     23.93 o 
  -2  -5   3      382.48      419.80     23.63 o 
  -2  -5   3      382.48      450.45     24.14 o 
   2   5  -3      382.48      440.42     23.87 o 
   2   5  -3      382.48      416.69     25.82 o 
  -2  -5   3      382.48      438.73     23.66 o 
   2   5  -3      382.48      435.56     23.53 o 
  -2  -5   3      382.48      445.59     23.87 o 
  -1  -5   3     1004.52     1079.78     50.40 o 
   1   5  -3     1004.52     1031.61     54.62 o 
  -1  -5   3     1004.52      963.93     50.36 o 
  -1  -5   3     1004.52      999.90     50.23 o 
   1   5  -3     1004.52      990.24     50.12 o 
   1   5  -3     1004.52     1002.77     50.43 o 
   1   5  -3     1004.52      951.02     50.09 o 
   1   5  -3     1004.52     1066.88     50.46 o 
  -1  -5   3     1004.52     1078.80     50.50 o 
   0   5  -3      332.09      415.35     22.55 o 
   0   5  -3      332.09      445.30     22.75 o 
   0   5  -3      332.09      418.29     22.51 o 
   0  -5   3      332.09      386.36     22.24 o 
   0   5  -3      332.09      394.36     22.35 o 
   0   5  -3      332.09      397.16     22.65 o 
  -1   5  -3       68.72       92.20      8.03 o 
  -1   5  -3       68.72      103.10      8.03 o 
  -1   5  -3       68.72       91.86      7.93 o 
   1  -5   3       68.72       90.91      6.95 o 
   1  -5   3       68.72       90.58      8.10 o 
  -1   5  -3       68.72       76.40      7.29 o 
   1  -5   3       68.72       93.04      7.12 o 
  -1   5  -3       68.72       89.63      8.23 o 
  -2   5  -3      390.91      461.80     24.34 o 
  -2   5  -3      390.91      522.73     24.98 o 
  -2   5  -3      390.91      437.73     24.34 o 
  -2   5  -3      390.91      433.75     24.13 o 
  -2   5  -3      390.91      462.51     24.51 o 
   2  -5   3      390.91      382.11     23.56 o 
  -3   5  -3        1.35        0.10      3.21 o 
  -3   5  -3        1.35        6.18      3.68 o 
  -3   5  -3        1.35        1.79      4.08 o 
  -3   5  -3        1.35        1.59      3.81 o 
  -3   5  -3        1.35       -0.20      3.07 o 
   3  -5   3        1.35       -1.48      3.10 o 
  -4   5  -3        2.48        6.38      3.95 o 
  -4   5  -3        2.48        5.16      3.58 o 
  -4   5  -3        2.48        2.13      3.58 o 
  -4   5  -3        2.48        4.62      4.42 o 
   4  -5   3        2.48        4.12      3.10 o 
  -4   5  -3        2.48        1.82      4.45 o 
  -5   5  -3       34.91       23.18      5.33 o 
  -5   5  -3       34.91       34.42      6.11 o 
  -5   5  -3       34.91       27.06      5.97 o 
  -5   5  -3       34.91       28.51      5.20 o 
  -5   5  -3       34.91       29.80      5.26 o 
  -6   5  -3      215.04      216.93     14.65 o 
  -6   5  -3      215.04      225.30     14.71 o 
  -6   5  -3      215.04      226.48     15.22 o 
  -6   5  -3      215.04      187.64     14.68 o 
  -6   5  -3      215.04      214.64     14.68 o 
  -7   5  -3       12.50        8.10      5.16 o 
  -7   5  -3       12.50       14.92      5.74 o 
  -7   5  -3       12.50       14.78      5.06 o 
  -7   5  -3       12.50       13.73      4.76 o 
  -7   5  -3       12.50       13.67      4.69 o 
  -8   5  -3        0.46       -3.88      3.88 o 
  -8   5  -3        0.46        4.96      4.35 o 
  -8   5  -3        0.46       -3.98      3.98 o 
  -8   5  -3        0.46        0.07      4.93 o 
  -9   5  -3        6.87       -2.36      5.16 o 
  -9   5  -3        6.87        4.62      4.66 o 
  -9   5  -3        6.87        5.84      4.76 o 
 -11  -4   3       30.70       34.22      5.67 o 
 -11  -4   3       30.70       32.23      5.97 o 
 -11  -4   3       30.70       31.15      6.01 o 
 -11  -4   3       30.70       36.68      6.21 o 
 -11  -4   3       30.70       30.98      6.31 o 
  11   4  -3       30.70       58.11     14.85 o 
 -10  -4   3       75.81       76.67      8.30 o 
 -10  -4   3       75.81       99.45      9.04 o 
 -10  -4   3       75.81       90.27      9.21 o 
 -10  -4   3       75.81      107.88      9.21 o 
 -10  -4   3       75.81      103.09      9.01 o 
  10   4  -3       75.81       73.87     15.29 o 
  -9  -4   3       20.77       28.92      5.30 o 
   9   4  -3       20.77        6.85      8.64 o 
  -9  -4   3       20.77       20.48      4.99 o 
  -9  -4   3       20.77       13.80      4.59 o 
  -9  -4   3       20.77       21.23      4.76 o 
  -9  -4   3       20.77       18.93      4.83 o 
  -8  -4   3       98.99       83.62      8.54 o 
  -8  -4   3       98.99      107.18      8.81 o 
  -8  -4   3       98.99      124.63      9.21 o 
  -8  -4   3       98.99      124.29      9.72 o 
   8   4  -3       98.99      123.75     15.25 o 
  -8  -4   3       98.99       89.23      8.71 o 
  -7  -4   3     1555.32     1682.10     79.07 o 
  -7  -4   3     1555.32     1569.70     78.70 o 
  -7  -4   3     1555.32     1729.49     78.60 o 
  -7  -4   3     1555.32     1518.09     78.50 o 
   7   4  -3     1555.32     1615.84     94.64 o 
  -7  -4   3     1555.32     1707.77     78.36 o 
  -6  -4   3       82.19       82.88      7.09 o 
  -6  -4   3       82.19       80.86      7.19 o 
  -6  -4   3       82.19       77.48      7.49 o 
  -6  -4   3       82.19       75.86      7.12 o 
   6   4  -3       82.19       83.72     10.09 o 
  -6  -4   3       82.19       88.21      8.34 o 
   6   4  -3       82.19       88.75     11.51 o 
   5   4  -3     1931.25     1661.89     86.65 o 
  -5  -4   3     1931.25     1893.72     87.36 o 
  -5  -4   3     1931.25     1794.06     87.56 o 
   5   4  -3     1931.25     1807.41    103.11 o 
   5   4  -3     1931.25     1904.53     96.35 o 
  -5  -4   3     1931.25     1829.17     87.46 o 
  -5  -4   3     1931.25     1896.96     87.93 o 
  -5  -4   3     1931.25     1901.96     87.22 o 
  -4  -4   3        4.15       10.46      3.41 o 
   4   4  -3        4.15       26.62      6.11 o 
  -4  -4   3        4.15       13.40      3.68 o 
  -4  -4   3        4.15       17.75      4.02 o 
   4   4  -3        4.15       14.85      3.81 o 
  -4  -4   3        4.15       13.13      4.39 o 
  -4  -4   3        4.15       14.78      3.88 o 
   4   4  -3        4.15       19.91      5.53 o 
  -3  -4   3      335.81      391.57     20.73 o 
   3   4  -3      335.81      385.32     20.15 o 
   3   4  -3      335.81      380.26     23.22 o 
  -3  -4   3      335.81      375.06     20.96 o 
  -3  -4   3      335.81      385.56     20.83 o 
   3   4  -3      335.81      387.14     20.12 o 
  -3  -4   3      335.81      399.03     20.79 o 
  -3  -4   3      335.81      391.36     20.79 o 
   3   4  -3      335.81      363.31     20.56 o 
   2   4  -3     3103.11     2902.17    131.54 o 
  -2  -4   3     3103.11     2675.08    131.41 o 
  -2  -4   3     3103.11     2676.03    130.76 o 
  -2  -4   3     3103.11     3086.33    131.54 o 
   2   4  -3     3103.11     2486.42    141.36 o 
  -2  -4   3     3103.11     2967.15    131.51 o 
  -2  -4   3     3103.11     2720.01    130.90 o 
   1   4  -3      691.18      737.80     35.49 o 
   1   4  -3      691.18      707.37     35.32 o 
  -1  -4   3      691.18      715.75     35.43 o 
  -1  -4   3      691.18      704.47     35.32 o 
  -1  -4   3      691.18      684.88     35.39 o 
  -1  -4   3      691.18      714.06     35.26 o 
   1   4  -3      691.18      674.99     35.05 o 
   1   4  -3      691.18      672.05     38.09 o 
  -1  -4   3      691.18      720.44     35.36 o 
   1   4  -3      691.18      676.61     35.39 o 
   1   4  -3      691.18      739.49     35.39 o 
   0  -4   3     2324.79     2314.63    112.15 o 
   0  -4   3     2324.79     2463.12    112.05 o 
   0   4  -3     2324.79     2309.83    112.32 o 
   0   4  -3     2324.79     2446.85    112.46 o 
   0  -4   3     2324.79     2370.90    112.56 o 
   0   4  -3     2324.79     2317.81    112.59 o 
   0   4  -3     2324.79     2365.01    121.12 o 
   0   4  -3     2324.79     2348.97    112.12 o 
   0   4  -3     2324.79     2460.48    112.26 o 
  -1   4  -3     1546.32     1463.29     78.48 o 
  -1   4  -3     1546.32     1555.62     78.28 o 
  -1   4  -3     1546.32     1647.05     78.58 o 
   1  -4   3     1546.32     1738.74     78.24 o 
  -1   4  -3     1546.32     1698.82     78.48 o 
  -1   4  -3     1546.32     1654.28     78.72 o 
   1  -4   3     1546.32     1723.26     78.04 o 
   1  -4   3     1546.32     1672.12     78.65 o 
  -2   4  -3        2.95       -0.13      2.19 o 
   2  -4   3        2.95       -2.60      2.60 o 
  -2   4  -3        2.95       -0.17      2.19 o 
  -2   4  -3        2.95        3.81      3.10 o 
  -2   4  -3        2.95       -0.71      2.73 o 
   2  -4   3        2.95        3.00      1.69 o 
  -2   4  -3        2.95       -1.82      2.46 o 
  -3   4  -3     1610.71     1812.00     86.29 o 
   3  -4   3     1610.71     1828.96     85.96 o 
  -3   4  -3     1610.71     1723.28     86.56 o 
  -3   4  -3     1610.71     1859.24     86.26 o 
  -3   4  -3     1610.71     1822.85     86.56 o 
  -3   4  -3     1610.71     1831.13     86.40 o 
  -4   4  -3      149.44      146.06     10.80 o 
  -4   4  -3      149.44      219.70     12.18 o 
  -4   4  -3      149.44      156.19     11.10 o 
  -4   4  -3      149.44      198.67     11.78 o 
  -4   4  -3      149.44      149.77     10.80 o 
  -4   4  -3      149.44      176.37     11.54 o 
   4  -4   3      149.44      185.95     10.19 o 
  -5   4  -3       46.03       55.85      6.24 o 
  -5   4  -3       46.03       46.84      5.80 o 
  -5   4  -3       46.03       59.66      6.51 o 
  -5   4  -3       46.03       50.11      6.31 o 
  -5   4  -3       46.03       59.53      5.97 o 
  -5   4  -3       46.03       58.68      5.87 o 
  -6   4  -3      424.78      337.46     21.16 o 
  -6   4  -3      424.78      383.09     21.30 o 
  -6   4  -3      424.78      375.77     21.20 o 
  -6   4  -3      424.78      364.80     21.57 o 
  -6   4  -3      424.78      405.47     21.10 o 
  -6   4  -3      424.78      395.17     21.03 o 
  -7   4  -3      201.76      287.67     15.52 o 
  -7   4  -3      201.76      180.96     13.90 o 
  -7   4  -3      201.76      247.58     15.15 o 
  -7   4  -3      201.76      268.16     15.22 o 
  -7   4  -3      201.76      199.52     14.14 o 
  -7   4  -3      201.76      253.01     15.15 o 
  -8   4  -3        9.45        5.67      4.15 o 
  -8   4  -3        9.45       15.12      4.22 o 
  -8   4  -3        9.45       11.81      4.86 o 
  -8   4  -3        9.45        8.60      4.83 o 
  -8   4  -3        9.45       12.89      4.76 o 
  -8   4  -3        9.45       11.27      4.18 o 
  -9   4  -3        0.07       -0.54      4.32 o 
  -9   4  -3        0.07        1.62      3.71 o 
  -9   4  -3        0.07       -0.07      3.64 o 
  -9   4  -3        0.07        1.69      4.18 o 
  -9   4  -3        0.07       -0.30      3.71 o 
 -10   4  -3        1.29        2.36      4.29 o 
 -10   4  -3        1.29       -3.17      4.79 o 
 -10   4  -3        1.29        1.01      4.45 o 
 -11  -3   3       33.05       30.17      5.03 o 
 -11  -3   3       33.05       32.67      5.40 o 
 -11  -3   3       33.05       30.78      4.93 o 
 -11  -3   3       33.05       32.43      5.06 o 
  11   3  -3       33.05       51.87     13.70 o 
 -11  -3   3       33.05       32.50      5.23 o 
 -10  -3   3       60.96       50.04      5.77 o 
  10   3  -3       60.96       72.89     14.41 o 
 -10  -3   3       60.96       51.36      6.24 o 
 -10  -3   3       60.96       57.37      5.91 o 
 -10  -3   3       60.96       55.24      6.04 o 
 -10  -3   3       60.96       53.93      6.11 o 
  -9  -3   3       98.62      102.45      8.20 o 
  -9  -3   3       98.62      100.90      8.50 o 
   9   3  -3       98.62      115.24     15.89 o 
  -9  -3   3       98.62      100.90      8.27 o 
  -9  -3   3       98.62       91.65      7.80 o 
  -9  -3   3       98.62      108.53      8.03 o 
  -8  -3   3      257.88      245.76     14.92 o 
  -8  -3   3      257.88      237.02     14.07 o 
  -8  -3   3      257.88      271.21     14.85 o 
  -8  -3   3      257.88      235.43     14.14 o 
  -8  -3   3      257.88      270.70     14.75 o 
   8   3  -3      257.88      252.88     22.21 o 
  -7  -3   3       59.89       69.11      6.92 o 
  -7  -3   3       59.89       57.17      5.74 o 
  -7  -3   3       59.89       60.81      5.91 o 
  -7  -3   3       59.89       65.77      5.77 o 
   7   3  -3       59.89       58.18     10.93 o 
  -7  -3   3       59.89       68.30      6.14 o 
  -6  -3   3      216.55      208.30     12.76 o 
  -6  -3   3      216.55      220.18     12.45 o 
  -6  -3   3      216.55      194.80     11.88 o 
  -6  -3   3      216.55      197.43     11.88 o 
  -6  -3   3      216.55      215.59     12.39 o 
   6   3  -3      216.55      227.71     18.16 o 
  -6  -3   3      216.55      221.19     13.06 o 
  -5  -3   3      421.86      556.06     26.03 o 
   5   3  -3      421.86      432.11     31.43 o 
  -5  -3   3      421.86      502.59     25.01 o 
  -5  -3   3      421.86      515.11     25.65 o 
   5   3  -3      421.86      462.62     29.10 o 
  -5  -3   3      421.86      463.03     25.22 o 
  -5  -3   3      421.86      462.02     25.18 o 
  -5  -3   3      421.86      532.60     25.18 o 
   5   3  -3      421.86      531.92     24.34 o 
  -4  -3   3     1503.09     1602.05     72.65 o 
  -4  -3   3     1503.09     1474.83     72.28 o 
   4   3  -3     1503.09     1454.92     79.78 o 
   4   3  -3     1503.09     1459.89     72.38 o 
  -4  -3   3     1503.09     1482.50     72.96 o 
  -4  -3   3     1503.09     1554.10     72.89 o 
  -4  -3   3     1503.09     1632.63     73.33 o 
  -4  -3   3     1503.09     1566.77     72.79 o 
   4   3  -3     1503.09     1541.97     85.83 o 
  -3  -3   3      447.59      434.81     21.71 o 
   3   3  -3      447.59      424.17     20.73 o 
  -3  -3   3      447.59      412.86     21.67 o 
  -3  -3   3      447.59      409.83     21.40 o 
  -3  -3   3      447.59      409.49     21.34 o 
   3   3  -3      447.59      403.88     21.40 o 
   3   3  -3      447.59      417.39     20.73 o 
   3   3  -3      447.59      402.60     24.04 o 
  -3  -3   3      447.59      434.23     21.71 o 
   2   3  -3     1433.53     1215.30     59.26 o 
   2   3  -3     1433.53     1285.59     58.89 o 
  -2  -3   3     1433.53     1250.06     59.19 o 
  -2  -3   3     1433.53     1251.38     64.27 o 
  -2  -3   3     1433.53     1217.70     59.09 o 
  -2  -3   3     1433.53     1226.83     59.26 o 
  -2  -3   3     1433.53     1240.66     59.03 o 
   2   3  -3     1433.53     1235.82     64.27 o 
  -2  -3   3     1433.53     1204.38     59.26 o 
   2   3  -3     1433.53     1196.17     58.82 o 
   2   3  -3     1433.53     1269.77     58.86 o 
  -1  -3   3      690.37      799.07     37.86 o 
   1   3  -3      690.37      808.02     37.86 o 
   1   3  -3      690.37      763.77     37.76 o 
   1   3  -3      690.37      765.77     40.97 o 
  -1  -3   3      690.37      786.24     37.93 o 
   1   3  -3      690.37      787.39     37.93 o 
  -1  -3   3      690.37      773.13     38.03 o 
   1   3  -3      690.37      754.96     37.90 o 
   1   3  -3      690.37      743.71     37.70 o 
  -1  -3   3      690.37      768.74     41.14 o 
  -1  -3   3      690.37      782.72     37.86 o 
  -1  -3   3      690.37      745.33     37.83 o 
   0  -3   3     1030.38      907.42     42.41 o 
   0   3  -3     1030.38      837.36     42.34 o 
   0  -3   3     1030.38      882.21     42.34 o 
   0   3  -3     1030.38      881.53     45.76 o 
   0  -3   3     1030.38      867.03     42.55 o 
   0  -3   3     1030.38      886.57     42.44 o 
   0   3  -3     1030.38      902.04     42.41 o 
   0   3  -3     1030.38      826.18     42.41 o 
   0   3  -3     1030.38      864.50     42.34 o 
   0   3  -3     1030.38      869.33     42.41 o 
  -1   3  -3      576.28      607.40     30.32 o 
   1  -3   3      576.28      610.91     29.82 o 
   1  -3   3      576.28      620.17     30.39 o 
  -1   3  -3      576.28      621.15     30.36 o 
  -1   3  -3      576.28      617.67     30.49 o 
  -1   3  -3      576.28      621.65     30.29 o 
   1  -3   3      576.28      594.03     29.85 o 
  -1   3  -3      576.28      581.10     30.12 o 
   2  -3   3       99.48      104.79      6.21 o 
  -2   3  -3       99.48      112.01      7.15 o 
  -2   3  -3       99.48       94.90      7.59 o 
  -2   3  -3       99.48      105.77      7.26 o 
  -2   3  -3       99.48       96.01      7.26 o 
  -2   3  -3       99.48      105.67      7.36 o 
   2  -3   3       99.48      103.57      7.32 o 
  -3   3  -3      713.61      713.04     36.33 o 
  -3   3  -3      713.61      766.43     36.10 o 
  -3   3  -3      713.61      720.57     35.89 o 
  -3   3  -3      713.61      783.14     36.67 o 
  -3   3  -3      713.61      707.03     35.99 o 
  -3   3  -3      713.61      723.95     36.13 o 
  -4   3  -3       35.38       54.23      5.03 o 
  -4   3  -3       35.38       42.79      4.93 o 
  -4   3  -3       35.38       53.12      4.96 o 
  -4   3  -3       35.38       52.31      5.33 o 
  -4   3  -3       35.38       55.14      5.20 o 
  -4   3  -3       35.38       55.28      5.16 o 
  -5   3  -3      931.23      916.84     43.59 o 
  -5   3  -3      931.23      910.80     43.52 o 
  -5   3  -3      931.23      879.50     43.69 o 
  -5   3  -3      931.23      876.08     44.13 o 
  -5   3  -3      931.23      889.02     43.69 o 
  -5   3  -3      931.23      949.56     44.47 o 
  -5   3  -3      931.23      882.10     43.69 o 
  -6   3  -3        3.53        0.07      3.68 o 
  -6   3  -3        3.53        3.10      2.94 o 
  -6   3  -3        3.53        5.40      2.83 o 
  -6   3  -3        3.53        4.02      3.10 o 
  -6   3  -3        3.53       -0.40      3.14 o 
  -6   3  -3        3.53        4.83      2.80 o 
  -7   3  -3       99.83      100.13      8.34 o 
  -7   3  -3       99.83       92.19      7.36 o 
  -7   3  -3       99.83      101.51      7.42 o 
  -7   3  -3       99.83       97.70      7.63 o 
  -7   3  -3       99.83       95.50      7.53 o 
  -7   3  -3       99.83      100.50      7.66 o 
  -8   3  -3        8.23        9.45      3.75 o 
  -8   3  -3        8.23       11.51      3.37 o 
  -8   3  -3        8.23        8.23      3.48 o 
  -8   3  -3        8.23        7.69      3.17 o 
  -8   3  -3        8.23        7.19      3.78 o 
  -9   3  -3        2.74        0.88      3.41 o 
  -9   3  -3        2.74        3.21      3.61 o 
  -9   3  -3        2.74        3.37      3.31 o 
  -9   3  -3        2.74        4.86      3.98 o 
  -9   3  -3        2.74       -0.30      3.00 o 
  -9   3  -3        2.74       -1.15      2.87 o 
 -10   3  -3        2.36        6.88      4.25 o 
 -10   3  -3        2.36        6.65      4.08 o 
 -10   3  -3        2.36        4.25      3.31 o 
 -10   3  -3        2.36        3.88      3.41 o 
 -11  -2   3        5.43       17.61      3.91 o 
  11   2  -3        5.43       13.23     10.29 o 
 -11  -2   3        5.43        4.56      3.37 o 
 -11  -2   3        5.43        9.25      3.58 o 
 -11  -2   3        5.43        3.78      3.24 o 
 -10  -2   3       28.84       29.32      4.29 o 
 -10  -2   3       28.84       31.28      4.25 o 
 -10  -2   3       28.84       31.01      4.42 o 
 -10  -2   3       28.84       30.84      4.42 o 
  10   2  -3       28.84       49.27     12.49 o 
 -10  -2   3       28.84       21.60      4.08 o 
   9   2  -3        1.53        1.15      7.83 o 
  -9  -2   3        1.53        3.81      2.53 o 
  -9  -2   3        1.53        1.82      2.67 o 
  -9  -2   3        1.53        2.60      2.80 o 
  -9  -2   3        1.53       -2.73      3.07 o 
  -9  -2   3        1.53        1.55      2.67 o 
  -8  -2   3       93.08       94.76      7.02 o 
  -8  -2   3       93.08       88.99      7.09 o 
  -8  -2   3       93.08      117.47      7.09 o 
   8   2  -3       93.08       72.72     13.40 o 
  -8  -2   3       93.08      106.10      8.00 o 
  -8  -2   3       93.08      119.36      7.12 o 
  -7  -2   3      440.03      482.84     21.80 o 
  -7  -2   3      440.03      425.06     21.91 o 
  -7  -2   3      440.03      430.22     22.04 o 
   7   2  -3      440.03      390.29     30.34 o 
  -7  -2   3      440.03      470.32     21.67 o 
  -7  -2   3      440.03      417.29     22.51 o 
  -7  -2   3      440.03      413.72     22.45 o 
   6   2  -3      275.05      275.04     20.59 o 
  -6  -2   3      275.05      255.56     14.45 o 
  -6  -2   3      275.05      269.80     13.53 o 
  -6  -2   3      275.05      245.91     13.47 o 
  -6  -2   3      275.05      271.49     13.77 o 
  -6  -2   3      275.05      267.58     14.31 o 
  -6  -2   3      275.05      245.23     13.77 o 
  -5  -2   3     1630.34     1917.50     88.09 o 
  -5  -2   3     1630.34     1922.37     87.95 o 
   5   2  -3     1630.34     1728.01    104.20 o 
  -5  -2   3     1630.34     1940.54     87.31 o 
  -5  -2   3     1630.34     1974.77     87.14 o 
  -5  -2   3     1630.34     1682.40     87.38 o 
  -4  -2   3      991.10      948.04     44.52 o 
  -4  -2   3      991.10      887.88     44.31 o 
   4   2  -3      991.10      883.80     53.13 o 
   4   2  -3      991.10      934.66     43.64 o 
  -4  -2   3      991.10      899.84     43.81 o 
  -4  -2   3      991.10      991.61     44.25 o 
  -4  -2   3      991.10      948.88     44.18 o 
  -4  -2   3      991.10      872.31     43.67 o 
  -3  -2   3      395.94      382.60     20.26 o 
   3   2  -3      395.94      404.65     24.78 o 
  -3  -2   3      395.94      379.60     19.88 o 
   3   2  -3      395.94      403.70     20.05 o 
   3   2  -3      395.94      398.07     22.99 o 
  -3  -2   3      395.94      424.77     20.32 o 
  -3  -2   3      395.94      400.29     20.15 o 
  -3  -2   3      395.94      422.58     20.53 o 
  -3  -2   3      395.94      383.08     19.88 o 
  -2  -2   3       12.37        4.56      1.86 o 
  -2  -2   3       12.37       13.50      3.44 o 
   2   2  -3       12.37        3.88      1.69 o 
  -2  -2   3       12.37       12.11      2.60 o 
   2   2  -3       12.37        7.83      2.29 o 
  -2  -2   3       12.37        7.93      2.36 o 
   2   2  -3       12.37       10.36      1.89 o 
   2   2  -3       12.37        4.29      2.63 o 
  -2  -2   3       12.37       15.66      2.33 o 
  -2  -2   3       12.37       19.88      2.56 o 
  -2  -2   3       12.37        7.15      2.09 o 
  -1  -2   3      333.13      352.70     16.85 o 
   1   2  -3      333.13      310.43     16.75 o 
   1   2  -3      333.13      327.48     16.65 o 
  -1  -2   3      333.13      325.01     16.75 o 
  -1  -2   3      333.13      322.38     16.61 o 
  -1  -2   3      333.13      320.73     18.27 o 
   1   2  -3      333.13      311.88     18.13 o 
  -1  -2   3      333.13      314.89     16.65 o 
  -1  -2   3      333.13      322.01     16.85 o 
   1   2  -3      333.13      343.01     16.71 o 
   0   2  -3     6708.46     6867.87    321.33 o 
   0  -2   3     6708.46     6767.49    321.77 o 
   0  -2   3     6708.46     6988.60    321.33 o 
   0   2  -3     6708.46     6826.57    346.26 o 
   0   2  -3     6708.46     6943.42    320.17 o 
   0   2  -3     6708.46     6828.35    321.81 o 
   0  -2   3     6708.46     7105.14    320.20 o 
   0  -2   3     6708.46     6847.51    320.20 o 
   0   2  -3     6708.46     7000.25    321.23 o 
   0   2  -3     6708.46     6734.56    320.20 o 
   0  -2   3     6708.46     7026.82    321.23 o 
   0  -2   3     6708.46     7239.23    346.16 o 
  -1   2  -3      329.19      379.99     19.35 o 
   1  -2   3      329.19      389.38     19.21 o 
  -1   2  -3      329.19      378.54     19.35 o 
  -1   2  -3      329.19      388.54     19.28 o 
   1  -2   3      329.19      371.18     19.01 o 
   1  -2   3      329.19      381.07     19.45 o 
  -1   2  -3      329.19      388.64     19.31 o 
   1  -2   3      329.19      378.44     18.97 o 
  -1   2  -3      329.19      364.60     19.35 o 
  -2   2  -3      118.63      147.99      8.44 o 
  -2   2  -3      118.63      145.56      8.50 o 
  -2   2  -3      118.63      143.77      8.74 o 
   2  -2   3      118.63      136.48      8.54 o 
  -2   2  -3      118.63      140.53      8.91 o 
  -2   2  -3      118.63      138.51      8.54 o 
   2  -2   3      118.63      138.07      7.63 o 
  -2   2  -3      118.63      166.86      8.61 o 
  -3   2  -3      219.41      235.39     13.16 o 
  -3   2  -3      219.41      241.77     12.62 o 
  -3   2  -3      219.41      250.91     13.33 o 
  -3   2  -3      219.41      248.05     12.69 o 
  -3   2  -3      219.41      242.34     12.89 o 
   3  -2   3      219.41      240.38     12.52 o 
  -3   2  -3      219.41      244.54     12.86 o 
  -4   2  -3     1607.25     1654.79     78.56 o 
  -4   2  -3     1607.25     1630.49     78.60 o 
  -4   2  -3     1607.25     1661.65     78.43 o 
  -4   2  -3     1607.25     1634.07     78.60 o 
  -4   2  -3     1607.25     1785.39     79.34 o 
  -4   2  -3     1607.25     1678.27     78.77 o 
  -4   2  -3     1607.25     1699.29     79.31 o 
  -5   2  -3       39.34       38.40      4.35 o 
  -5   2  -3       39.34       37.26      3.68 o 
  -5   2  -3       39.34       40.09      4.32 o 
  -5   2  -3       39.34       35.97      3.54 o 
  -5   2  -3       39.34       52.64      3.85 o 
  -5   2  -3       39.34       52.85      3.81 o 
  -6   2  -3      228.94      245.29     13.63 o 
  -6   2  -3      228.94      266.76     14.58 o 
  -6   2  -3      228.94      265.14     13.43 o 
  -6   2  -3      228.94      285.66     14.61 o 
  -8   2  -3       48.81       48.32      4.39 o 
  -8   2  -3       48.81       44.34      5.06 o 
  -8   2  -3       48.81       47.58      4.79 o 
  -9   2  -3        2.60        0.81      2.23 o 
  -9   2  -3        2.60        0.94      2.73 o 
  -9   2  -3        2.60        0.17      2.87 o 
 -10   2  -3        1.66        1.38      2.94 o 
 -10   2  -3        1.66       -2.33      2.36 o 
 -11   2  -3        6.24        4.29      2.87 o 
 -11   2  -3        6.24        7.26      3.51 o 
 -11  -1   3        0.49        4.72      2.87 o 
  11   1  -3        0.49       -2.26      8.94 o 
 -11  -1   3        0.49        2.29      2.73 o 
  10   1  -3       22.32       18.02     10.26 o 
 -10  -1   3       22.32       14.24      3.04 o 
 -10  -1   3       22.32       20.21      3.48 o 
   9   1  -3       17.64       19.64      9.55 o 
  -9  -1   3       17.64       21.56      3.64 o 
  -9  -1   3       17.64       19.88      3.10 o 
  -8  -1   3      204.29      313.52     16.54 o 
   8   1  -3      204.29      310.35     25.48 o 
  -7  -1   3      766.87      721.41     35.79 o 
   7   1  -3      766.87      725.90     46.96 o 
  -7  -1   3      766.87      758.58     35.92 o 
  -6  -1   3       31.01       41.30      4.02 o 
  -6  -1   3       31.01       39.62      4.08 o 
   6   1  -3       31.01       40.76      8.57 o 
  -5  -1   3       46.53       35.37      3.04 o 
  -5  -1   3       46.53       38.40      3.14 o 
  -5  -1   3       46.53       50.08      4.62 o 
  -4  -1   3      932.78     1042.69     48.57 o 
  -4  -1   3      932.78      985.37     47.89 o 
   4   1  -3      932.78      989.05     58.46 o 
  -4  -1   3      932.78     1064.57     48.23 o 
  -4  -1   3      932.78     1075.45     48.16 o 
  -4  -1   3      932.78     1002.67     48.03 o 
  -4  -1   3      932.78      965.11     48.33 o 
  -3  -1   3     1565.97     1363.60     69.44 o 
  -3  -1   3     1565.97     1624.87     69.14 o 
  -3  -1   3     1565.97     1317.25     69.04 o 
  -3  -1   3     1565.97     1347.34     69.24 o 
   3   1  -3     1565.97     1320.97     69.07 o 
   3   1  -3     1565.97     1620.81     82.19 o 
  -3  -1   3     1565.97     1592.44     69.61 o 
  -3  -1   3     1565.97     1627.70     69.31 o 
   2   1  -3     2135.52     2770.48    118.57 o 
   2   1  -3     2135.52     2538.06    117.82 o 
   2   1  -3     2135.52     2545.57    117.86 o 
  -2  -1   3     2135.52     2486.69    118.06 o 
   2   1  -3     2135.52     2376.93    118.40 o 
  -2  -1   3     2135.52     2498.71    118.47 o 
  -2  -1   3     2135.52     2552.78    118.60 o 
  -1  -1   3     1400.86     1651.94     73.54 o 
   1   1  -3     1400.86     1560.63     73.51 o 
  -1  -1   3     1400.86     1508.72     73.23 o 
  -1  -1   3     1400.86     1517.75     73.44 o 
  -1  -1   3     1400.86     1561.14     79.19 o 
   1   1  -3     1400.86     1675.29     73.20 o 
   1   1  -3     1400.86     1379.91     73.03 o 
  -1  -1   3     1400.86     1648.32     73.30 o 
   1   1  -3     1400.86     1520.63     72.96 o 
  -1  -1   3     1400.86     1625.74     73.54 o 
   1   1  -3     1400.86     1591.26     79.33 o 
   1   1  -3     1400.86     1618.13     73.34 o 
  -1  -1   3     1400.86     1464.79     72.96 o 
   0  -1   3     3791.94     3487.63    162.27 o 
   0   1  -3     3791.94     3640.47    162.41 o 
   0  -1   3     3791.94     3345.52    161.69 o 
   0   1  -3     3791.94     3569.18    162.68 o 
   0   1  -3     3791.94     3392.84    162.34 o 
   0   1  -3     3791.94     3679.76    161.93 o 
   0   1  -3     3791.94     3459.75    175.14 o 
   0  -1   3     3791.94     3508.67    161.86 o 
   0  -1   3     3791.94     3397.54    162.58 o 
   0  -1   3     3791.94     3557.46    174.94 o 
   0   1  -3     3791.94     3408.54    161.83 o 
   0  -1   3     3791.94     3415.11    162.34 o 
   1  -1   3        1.91        3.51      1.62 o 
   1  -1   3        1.91        2.40      1.89 o 
  -1   1  -3        1.91        1.92      1.82 o 
  -1   1  -3        1.91       10.97      1.89 o 
   1  -1   3        1.91        2.94      1.55 o 
  -2   1  -3      233.63      308.87     15.46 o 
  -2   1  -3      233.63      318.73     15.70 o 
  -2   1  -3      233.63      300.98     15.29 o 
   2  -1   3      233.63      326.06     14.95 o 
   2  -1   3      233.63      304.35     14.89 o 
  -2   1  -3      233.63      301.75     15.29 o 
  -2   1  -3      233.63      304.82     15.46 o 
   2  -1   3      233.63      262.93     15.36 o 
  -2   1  -3      233.63      323.52     15.76 o 
   3  -1   3      274.75      276.90     13.64 o 
  -3   1  -3      274.75      282.60     14.24 o 
  -3   1  -3      274.75      281.59     13.77 o 
  -3   1  -3      274.75      274.50     13.87 o 
  -3   1  -3      274.75      275.58     14.31 o 
  -3   1  -3      274.75      276.80     13.87 o 
  -3   1  -3      274.75      278.75     13.70 o 
   4  -1   3       71.06      135.66     11.14 o 
  -4   1  -3       71.06      108.09      7.12 o 
   5  -1   3      594.86      492.56     33.49 o 
  -5   1  -3      594.86      564.54     26.23 o 
  -5   1  -3      594.86      536.42     26.13 o 
  -6   1  -3       13.99       24.13      2.80 o 
   6  -1   3       13.99       16.57      7.02 o 
  -6   1  -3       13.99       17.14      2.90 o 
   7  -1   3     1143.57     1063.13     63.42 o 
  -7   1  -3     1143.57     1037.87     49.60 o 
  -7   1  -3     1143.57     1034.09     49.67 o 
  -8   1  -3      195.86      177.82     10.33 o 
   8  -1   3      195.86      189.12     19.51 o 
   9  -1   3        3.29       -2.02      9.11 o 
  11   0  -3       29.65       32.63     12.45 o 
 -11   0   3       29.65       21.73      3.61 o 
  10   0  -3        2.10        4.05      9.11 o 
  -9   0   3       19.25       20.15      3.31 o 
   9   0  -3       19.25       33.78     10.70 o 
   8   0  -3        1.31        2.26      7.86 o 
  -8   0   3        1.31        4.52      2.60 o 
  -7   0   3        3.88       12.82      2.83 o 
  -7   0   3        3.88        6.99      2.56 o 
   7   0  -3        3.88        6.82      7.05 o 
  -6   0   3      257.98      286.88     15.32 o 
  -6   0   3      257.98      293.09     15.39 o 
   6   0  -3      257.98      313.37     22.71 o 
  -6   0   3      257.98      303.04     15.42 o 
  -4   0   3      421.74      391.08     19.31 o 
  -4   0   3      421.74      363.03     19.21 o 
   4   0  -3      421.74      416.91     25.32 o 
  -4   0   3      421.74      389.53     18.74 o 
   3   0  -3      562.24      551.81     33.23 o 
  -3   0   3      562.24      573.25     26.88 o 
  -3   0   3      562.24      553.87     26.78 o 
  -3   0   3      562.24      544.75     27.18 o 
  -3   0   3      562.24      568.79     26.88 o 
  -3   0   3      562.24      583.96     27.35 o 
  -3   0   3      562.24      553.73     26.81 o 
  -2   0   3     1451.43     1620.25     71.76 o 
  -2   0   3     1451.43     1555.39     71.32 o 
  -2   0   3     1451.43     1540.95     71.53 o 
  -2   0   3     1451.43     1448.01     71.56 o 
  -2   0   3     1451.43     1526.68     71.26 o 
  -2   0   3     1451.43     1515.96     71.43 o 
   2   0  -3     1451.43     1462.66     83.53 o 
  -1   0   3    10754.94    10660.49    513.72 o 
   1   0  -3    10754.94    11518.20    514.58 o 
   1   0  -3    10754.94    10904.79    514.27 o 
   1   0  -3    10754.94    11169.55    513.61 o 
   1   0  -3    10754.94    10498.88    594.92 o 
  -1   0   3    10754.94    11164.03    512.68 o 
  -1   0   3    10754.94    11735.22    514.51 o 
  -1   0   3    10754.94    10959.05    515.48 o 
  -1   0   3    10754.94    10662.87    515.20 o 
  -1   0   3    10754.94    10982.27    513.51 o
[truncated: 1,415,202 more chars]
